# Supplementary material for: Transcriptomic analysis of Sorghum bicolor responding to combined heat and drought stress
Source: BMC Genomics. 2014 Jun 10;15(1):456. doi: 10.1186/1471-2164-15-456 (PMC4070570; doi:10.1186/1471-2164-15-456)
Supplement: Supplementary file 1 — Additional file 1: Figure S1: The Fv/Fm (variable fluorescence/maximal fluorescence of Photosystem II) measured daily following water withdrawal. Table S1 - Genes differentially expressed in response to drought. Table S2 - Gene Ontology (GO) terms enriched (p < 0.05) in the genes differentially expressed in response to drought. Table S3 - Genes differentially expressed in response to drought only. Table S4 - Genes differentially expressed in response to heat. Table S5 - Gene Ontology (GO) terms enriched (p < 0.05) in the genes differentially expressed in response to heat. Table S6 - Genes differentially expressed in response to heat only. Table S7 - Genes differentially expressed in response to combined heat and drought. Table S8 - Gene Ontology (GO) terms enriched (p < 0.05) in the genes differentially expressed in response to combined heat and drought. Table S9 - Genes differentially expressed in response to combined heat and drought only. Table S10 - Gene Ontology (GO) terms enriched (p < 0.05) in the genes differentially expressed in response to combined heat and drought only. Table S11 - Genes differentially expressed in response to all 3 stress types. (XLSX 1 MB) [file 12864_2013_6127_MOESM1_ESM.xlsx]

## Sheet: Supporting Figure S1
Supporting Figure S1 - The Fv/Fm (variable fluorescence/maximal fluorescence of Photosystem II) measured daily following water withdrawal
(prior to heat treatment) using a Flurocam (see Materials and Methods)

## Sheet: Supporting Table S1
Supporting Table S1 -Genes differentially expressed in response to drought (>2 fold in all 3 reps)
SbID	FC (Abs) rep 1	Regualtion	FC (Abs) rep 2	Regualtion	FC (Abs) rep 3	Regualtion	Annotation
Sb03g029830.1	1630.75	up	653.762	up	1444.98	up	unknown protein
Sb01g046000.1	1422.48	up	3868.2	up	3411.68	up
Sb01g046490.1	1031.31	up	625.77	up	1116.56	up	late embryogenesis abundant protein, putative / LEA protein, putative
Sb10g028640.2	911.069	up	741.434	up	1572.13	up
Sb07g021850.1	835.302	up	109.856	up	2254.72	up
Sb09g027110.2	754.722	up	358.332	up	1483.28	up
Sb09g027110.1	645.116	up	387.874	up	1296.97	up	late embryogenesis abundant protein, putative / LEA protein, putative
Sb03g011090.1	632.918	up	375.992	up	703.648	up	ATECP63 (EMBRYONIC CELL PROTEIN 63)
Sb03g001130.1	629.646	up	404.316	up	973.109	up	AAA-type ATPase family protein
Sb07g000520.1	583.171	up	233.807	up	1672.31	up	CYP71A25; electron carrier/ heme binding / iron ion binding / monooxygenase/ oxygen binding
Sb07g023010.1	566.634	up	7.87661	up	1185.42	up	AMY1 (ALPHA-AMYLASE-LIKE); alpha-amylase
Sb06g004280.1	562.517	up	373.197	up	758.737	up	transketolase, putative
Sb09g018420.1	448.091	up	208.535	up	137.274	up	RAB18 (RESPONSIVE TO ABA 18)
Sb04g009130.1	329.758	up	121.667	up	468.678	up	late embryogenesis abundant domain-containing protein / LEA domain-containing protein
Sb01g009730.1	327.247	up	181.906	up	592.981	up	unknown protein
Sb09g021016.1	327.132	up	297.515	up	525.345	up	AP2 domain-containing transcription factor, putative
Sb07g003010.1	312.731	up	7.04212	up	729.52	up	tyrosine decarboxylase, putative
Sb01g012640.1	291.244	up	103.376	up	946.704	up	PAP85; nutrient reservoir
Sb02g034590.1	289.791	up	53.6889	up	188.921	up	aconitate hydratase, cytoplasmic, putative / citrate hydro-lyase/aconitase, putative
Sb08g023230.1	282.337	up	108.172	up	711.626	up
Sb03g029890.1	280.875	up	132.283	up	140.174	up	PP2CA (ARABIDOPSIS THALIANA PROTEIN PHOSPHATASE 2CA); protein binding / protein serine/threonine phosphatase
Sb03g034280.1	277.794	up	367.859	up	755.364	up	ATNADP-ME1 (NADP-malic enzyme 1); malate dehydrogenase (oxaloacetate-decarboxylating) (NADP+)/ malic enzyme/ oxidoreductase, acting on NADH or NADPH, NAD or NADP as acceptor
Sb01g037560.1	274.016	up	92.5326	up	558.768	up	mitochondrial import inner membrane translocase subunit Tim17/Tim22/Tim23 family protein
Sb07g003040.1	270.908	up	16.5769	up	1046.06	up	tyrosine decarboxylase, putative
Sb01g038670.1	216.264	up	159.528	up	466.582	up	hydrophobic protein, putative / low temperature and salt responsive protein, putative
Sb01g050670.1	210.251	up	328.787	up	214.927	up	OLEO1 (OLEOSIN 1)
Sb08g005220.1	210.004	up	90.2455	up	370.337	up	unknown protein
Sb04g033380.1	205.205	up	102.339	up	270.603	up	ATHB-7 (ARABIDOPSIS THALIANA HOMEOBOX 7); transcription activator/ transcription factor
Sb06g027900.1	198.121	up	42.3971	up	227.286	up	HKT1 (HIGH-AFFINITY K+ TRANSPORTER 1); sodium ion transmembrane transporter
Sb05g003200.1	197.85	up	164.875	up	265.204	up	ATC (ARABIDOPSIS THALIANA CENTRORADIALIS); phosphatidylethanolamine binding
Sb01g037560.2	185.763	up	44.0812	up	606.984	up
Sb04g031810.1	179.063	up	199.214	up	665.758	up	unknown protein
Sb02g006320.1	164.18	up	165.509	up	240.23	up	AtSIP2 (Arabidopsis thaliana seed imbibition 2); hydrolase, hydrolyzing O-glycosyl compounds
Sb03g007420.1	163.74	up	28.6582	up	147.401	up
Sb06g034080.1	161.448	up	105.519	up	127.285	up	phosphatidylinositol-4-phosphate 5-kinase family protein
Sb04g023920.1	160.168	up	18.4306	up	622.53	up	AtUGT85A2 (UDP-glucosyl transferase 85A2); UDP-glycosyltransferase/ glucuronosyltransferase/ transferase, transferring glycosyl groups
Sb03g036980.1	159.117	up	130.179	up	528.108	up	DC1 domain-containing protein
Sb02g013190.1	151.563	up	663.501	up	803.324	up	unknown protein
Sb07g015410.1	147.044	up	53.0373	up	202.679	up	late embryogenesis abundant protein, putative / LEA protein, putative
Sb06g027090.1	146.605	up	80.2544	up	13.4259	up	MLP423 (MLP-LIKE PROTEIN 423)
Sb03g032380.2	145.51	up	308.056	up	767.672	up
Sb08g009120.1	135.525	up	46.3406	up	115.025	up	unknown protein
Sb04g020543.1	127.699	up	55.4498	up	76.7158	up	RXF12; endo-1,4-beta-xylanase/ hydrolase, hydrolyzing O-glycosyl compounds
Sb05g005480.1	126.252	up	15.5796	up	245.173	up	CYP71B2 (CYTOCHROME P450 71B2); electron carrier/ heme binding / iron ion binding / monooxygenase/ oxygen binding
Sb03g028870.1	126.21	up	43.7226	up	386.001	up	KING1 (SNF1-RELATED PROTEIN KINASE REGULATORY SUBUNIT GAMMA 1)
Sb03g006690.1	120.921	up	47.5292	up	43.4802	up	unknown protein
Sb04g017790.1	111.465	up	58.8996	up	146.587	up	late embryogenesis abundant protein, putative / LEA protein, putative
Sb04g008300.1	107.685	up	86.266	up	187.07	up	AT-HSFC1; DNA binding / transcription factor
Sb02g025810.1	106.412	up	25.1196	up	81.0465	up	subtilase family protein
Sb03g030050.1	98.7552	up	210.938	up	208.612	up	GBF3 (G-BOX BINDING FACTOR 3); sequence-specific DNA binding / transcription factor
Sb07g021840.1	98.6642	up	62.573	up	230.117	up
Sb02g043300.1	97.6484	up	698.299	up	765.858	up	HB-3; transcription factor
Sb03g041320.1	91.1929	up	27.697	up	120.764	up	unknown protein
Sb01g043910.1	90.0009	up	27.6002	up	130.679	up	ATHB40 (ARABIDOPSIS THALIANA HOMEOBOX PROTEIN 40); DNA binding / transcription factor
Sb09g023040.1	87.4823	up	32.7396	up	138.902	up	phosphatidylethanolamine-binding family protein
Sb07g026340.1	84.1019	up	57.3661	up	398.292	up	F-box family protein
Sb06g025580.1	82.966	up	39.7175	up	131.9	up
Sb06g001720.1	82.9077	up	137.878	up	211.586	up	HAB1 (HOMOLOGY TO ABI1); catalytic/ protein serine/threonine phosphatase
Sb07g003720.1	82.3096	up	34.1672	up	151.014	up	TT7 (TRANSPARENT TESTA 7); flavonoid 3\'-monooxygenase/ oxygen binding
Sb02g004560.1	81.8572	up	34.591	up	131.37	up
Sb10g003700.1	81.2018	up	43.1982	up	526.512	up	XERO1 (DEHYDRIN XERO 1)
Sb04g037900.1	80.7871	up	88.4653	up	175.43	up	DNA-binding family protein / remorin family protein
Sb03g043410.1	80.2672	up	88.0951	up	988.026	up
Sb04g032890.1	78.4714	up	136.554	up	169.272	up	unknown protein
Sb09g024255.1	78.2404	up	49.1106	up	86.1344	up	EDL3 (EID1-like 3)
Sb06g025570.1	76.6775	up	28.4658	up	123.563	up
Sb06g020045.1	76.3626	up	41.2316	up	122.959	up	C2 domain-containing protein / GRAM domain-containing protein
Sb01g017695.1	75.4724	up	56.2837	up	141.934	up	LTI65 (LOW-TEMPERATURE-INDUCED 65)
Sb01g039890.1	75.1713	up	52.733	up	136.089	up	protein phosphatase 2C, putative / PP2C, putative
Sb03g039820.1	73.4051	up	26.8601	up	93.0022	up	P5CS2 (DELTA 1-PYRROLINE-5-CARBOXYLATE SYNTHASE 2); catalytic/ glutamate 5-kinase/ oxidoreductase
Sb03g030050.2	72.858	up	57.5215	up	171.97	up
Sb02g004640.1	72.0258	up	32.3039	up	151.882	up
Sb03g039820.2	70.9179	up	29.8667	up	106.481	up
Sb03g032380.1	69.3536	up	29.0924	up	117.904	up	late embryogenesis abundant protein, putative / LEA protein, putative
Sb06g033420.1	68.2495	up	92.6049	up	194.534	up
Sb03g006950.1	67.1339	up	24.6153	up	47.8941	up	RXF12; endo-1,4-beta-xylanase/ hydrolase, hydrolyzing O-glycosyl compounds
Sb05g005880.1	66.2598	up	30.4021	up	63.8421	up	UDP-glucoronosyl/UDP-glucosyl transferase family protein
Sb03g032230.1	65.6655	up	115.168	up	207.252	up	S-adenosyl-L-methionine:carboxyl methyltransferase family protein
Sb01g036790.1	62.7253	up	41.4387	up	166.731	up	ATECP63 (EMBRYONIC CELL PROTEIN 63)
Sb03g035570.1	62.4905	up	41.4521	up	72.7327	up	serpin, putative / serine protease inhibitor, putative
Sb02g023630.1	61.7585	up	43.4663	up	57.706	up	armadillo/beta-catenin repeat family protein / U-box domain-containing protein
Sb09g018630.1	60.8938	up	23.5833	up	151.344	up	ERF1-2 (EUKARYOTIC RELEASE FACTOR 1-2); translation release factor
Sb06g019610.1	60.5144	up	23.0107	up	185.346	up	PFK2 (PHOSPHOFRUCTOKINASE 2); 6-phosphofructokinase
Sb03g013660.1	60.2283	up	23.8422	up	105.349	up	unknown protein
Sb05g016880.1	59.0345	up	74.3326	up	309.309	up	unknown protein
Sb10g008130.1	57.7888	up	42.5229	up	98.6433	up	FTSH6 (FTSH PROTEASE 6); ATP-dependent peptidase/ ATPase/ metallopeptidase/ peptidase/ zinc ion binding
Sb09g020280.1	55.5593	up	36.8838	up	20.4667	up	proton-dependent oligopeptide transport (POT) family protein
Sb03g012500.1	55.4888	up	118.563	up	142.774	up	mitochondrial import inner membrane translocase subunit Tim17/Tim22/Tim23 family protein
Sb01g013550.1	54.4354	up	32.2848	up	71.8562	up	ATEXPB4 (ARABIDOPSIS THALIANA EXPANSIN B4)
Sb02g040040.1	53.327	up	35.3873	up	64.634	up
Sb10g030900.1	53.2259	up	23.8937	up	40.505	up	unknown protein
Sb10g002440.1	52.7577	up	86.2062	up	128.676	up	unknown protein
Sb04g023410.1	51.7731	up	12.0031	up	19.4363	up	HAT14 (HOMEOBOX FROM ARABIDOPSIS THALIANA); DNA binding / transcription factor
Sb01g021320.1	50.9378	up	16.761	up	78.0365	up	late embryogenesis abundant protein, putative / LEA protein, putative
Sb10g000930.1	50.5333	up	40.209	up	164.755	up	late embryogenesis abundant group 1 domain-containing protein / LEA group 1 domain-containing protein
Sb10g008820.1	49.7219	up	18.0405	up	62.7085	up	IAR4; oxidoreductase, acting on the aldehyde or oxo group of donors, disulfide as acceptor / pyruvate dehydrogenase (acetyl-transferring)
Sb09g001860.1	49.6765	up	40.2972	up	51.4551	up	disease resistance-responsive family protein
Sb04g021000.1	49.5373	up	103.421	up	409.111	up	SAG29 (SENESCENCE-ASSOCIATED PROTEIN 29)
Sb04g000620.1	48.7	up	73.8298	up	110.454	up	ATBETAFRUCT4; beta-fructofuranosidase/ hydrolase, hydrolyzing O-glycosyl compounds
Sb09g006220.1	48.6397	up	21.918	up	183.144	up	basic helix-loop-helix (bHLH) family protein
Sb03g045630.1	47.7544	up	2.35109	up	17.6753	up	catalytic/ cation binding / hydrolase, hydrolyzing O-glycosyl compounds
Sb02g010080.1	47.161	up	34.7547	up	140.456	up	AWPM-19-like membrane family protein
Sb09g022400.1	46.9196	up	9.234	up	21.7307	up	cytochrome-c oxidase/ electron carrier
Sb01g030790.1	45.1893	up	21.5078	up	54.8058	up	ATGSTU18 (GLUTATHIONE S-TRANSFERASE TAU 18); glutathione transferase
Sb07g021330.1	43.2087	up	24.0918	up	63.695	up	RNS1 (RIBONUCLEASE 1); endoribonuclease/ ribonuclease
Sb04g034630.1	43.0104	up	9.72672	up	64.0776	up	universal stress protein (USP) family protein
Sb04g027600.1	42.791	up	16.1049	up	64.4148	up
Sb08g002950.1	42.3538	up	13.4094	up	90.3491	up	unknown protein
Sb06g025450.1	42.3358	up	40.0134	up	135.438	up	unknown protein
Sb03g012950.1	39.9838	up	15.0486	up	37.7244	up	SAG21 (SENESCENCE-ASSOCIATED GENE 21)
Sb01g020830.1	39.5517	up	52.3469	up	86.7162	up	peroxidase, putative
Sb01g030345.1	39.1728	up	18.7621	up	152.929	up	plant EC metallothionein-like family 15 protein
Sb04g016960.1	38.9893	up	38.9598	up	131.358	up
Sb01g048120.1	37.6129	up	3.94717	up	139.454	up	transcription activator-related
Sb02g030040.1	36.4764	up	12.865	up	27.8978	up	UDP-glucoronosyl/UDP-glucosyl transferase family protein
Sb09g029080.1	36.0641	up	18.0196	up	65.6946	up	PP2CA (ARABIDOPSIS THALIANA PROTEIN PHOSPHATASE 2CA); protein binding / protein serine/threonine phosphatase
Sb08g022240.1	35.8227	up	14.4282	up	42.957	up	CAX7 (calcium exchanger 7); calcium:sodium antiporter/ cation:cation antiporter
Sb08g003210.1	35.6722	up	30.0212	up	34.3207	up	ATC (ARABIDOPSIS THALIANA CENTRORADIALIS); phosphatidylethanolamine binding
Sb03g047380.1	32.8278	up	14.2826	up	25.2045	up	haloacid dehalogenase-like hydrolase family protein
Sb02g020400.1	32.1561	up	31.5994	up	53.5907	up	pyrophosphate--fructose-6-phosphate 1-phosphotransferase alpha subunit, putative / pyrophosphate-dependent 6-phosphofructose-1-kinase, putative
Sb03g046290.1	31.7808	up	7.88331	up	68.8344	up	transferase, transferring glycosyl groups
Sb03g013210.1	31.6685	up	2.69338	up	85.4463	up	peroxidase, putative
Sb10g028640.1	31.5194	up	302.266	up	132.117	up	WIN2 (HOPW1-1-INTERACTING 2); protein serine/threonine phosphatase
Sb05g002480.1	30.7362	up	28.0227	up	37.4408	up	strictosidine synthase family protein
Sb01g045290.1	30.094	up	11.6834	up	92.7529	up	hydrolase
Sb03g036040.1	29.8446	up	34.7468	up	215.997	up	HMT2 (HOMOCYSTEINE METHYLTRANSFERASE 2); homocysteine S-methyltransferase
Sb06g026900.1	29.2099	up	28.0034	up	115.316	up	late embryogenesis abundant group 1 domain-containing protein / LEA group 1 domain-containing protein
Sb02g004630.1	28.6503	up	14.3754	up	50.1177	up	unknown protein
Sb07g000510.1	28.359	up	2.30741	up	21.1372	up	CYP71B34; electron carrier/ heme binding / iron ion binding / monooxygenase/ oxygen binding
Sb10g001620.1	28.0331	up	9.2101	up	40.5163	up	DREB1A (DEHYDRATION RESPONSE ELEMENT B1A); DNA binding / transcription activator/ transcription factor
Sb09g022410.2	27.8023	up	23.205	up	38.819	up
Sb06g013990.1	27.5916	up	3.89698	up	34.2883	up	AtHSD1 (hydroxysteroid dehydrogenase 1); binding / catalytic/ oxidoreductase
Sb10g029290.1	27.0566	up	15.7252	up	78.4557	up	EPC1 (ECTOPICALLY PARTING CELLS); UDP-glucosyltransferase/ transferase, transferring glycosyl groups
Sb09g022410.3	27.0049	up	22.5504	up	42.9251	up
Sb09g020240.1	26.7757	up	20.7099	up	130.465	up	proton-dependent oligopeptide transport (POT) family protein
Sb05g004530.1	26.5673	up	8.93784	up	125.752	up	tropinone reductase, putative / tropine dehydrogenase, putative
Sb02g007100.1	26.4434	up	27.1631	up	54.526	up	UDP-glucoronosyl/UDP-glucosyl transferase family protein
Sb01g036330.1	25.5835	up	10.7477	up	98.618	up	SAC52 (SUPPRESSOR OF ACAULIS 52); structural constituent of ribosome
Sb01g011900.1	25.0843	up	10.553	up	32.6391	up	SOT18 (DESULFO-GLUCOSINOLATE SULFOTRANSFERASE 18); 3-methylthiopropyl-desulfoglucosinolate sulfotransferase/ 4-methylthiobutyl-desulfoglucosinolate sulfotransferase/ 5-methylthiopentyl-desulfoglucosinolate sulfotransferase/ 7-methylthioheptyl-desulfogluco
Sb03g029730.1	24.844	up	13.5428	up	28.3229	up	unknown protein
Sb04g004100.1	24.4462	up	20.454	up	51.7413	up	CBS domain-containing protein
Sb01g005110.1	24.4403	up	17.1805	up	157.262	up	SHY2 (SHORT HYPOCOTYL 2); transcription factor
Sb07g000500.1	24.3703	up	2.9337	up	26.4234	up	CYP71A21; electron carrier/ heme binding / iron ion binding / monooxygenase/ oxygen binding
Sb06g031480.1	24.3579	up	6.21088	up	52.8068	up	ATBPM4 (BTB-POZ and MATH domain 4); protein binding
Sb01g039680.1	23.4752	up	12.0987	up	24.7334	up	haloacid dehalogenase-like hydrolase family protein
Sb09g002550.1	22.619	up	20.8847	up	43.4782	up	protein kinase family protein
Sb02g028370.1	22.537	up	5.50844	up	33.7309	up	transcription factor jumonji (jmjC) domain-containing protein
Sb05g001440.1	22.417	up	20.2071	up	36.866	up	unknown protein
Sb02g019470.1	22.1855	up	10.349	up	47.6394	up	BRL3 (BRI1-LIKE 3); ATP binding / protein binding / protein kinase/ protein serine/threonine kinase
Sb04g038130.1	22.1136	up	17.1712	up	51.4469	up	unknown protein
Sb09g001030.1	21.7331	up	7.23051	up	41.2047	up	protease inhibitor, putative
Sb02g030830.1	21.7151	up	18.059	up	52.4533	up	NYE1 (NON-YELLOWING 1)
Sb01g019780.1	21.6864	up	3.60436	up	52.0073	up	zinc finger CONSTANS-related
Sb01g002630.1	21.5025	up	13.6577	up	55.5737	up	(1-4)-beta-mannan endohydrolase, putative
Sb06g019320.1	21.2972	up	5.12086	up	7.73335	up	MLP423 (MLP-LIKE PROTEIN 423)
Sb03g011070.1	21.1423	up	4.87167	up	41.8968	up
Sb01g013520.1	20.9964	up	12.9138	up	43.3165	up	NCED3 (NINE-CIS-EPOXYCAROTENOID DIOXYGENASE 3); 9-cis-epoxycarotenoid dioxygenase
Sb10g003050.1	20.893	up	2.31697	up	14.0323	up	SULTR3;4 (SULFATE TRANSPORTER 3;4); sulfate transmembrane transporter
Sb07g022730.1	20.6594	up	22.2243	up	47.4104	up	ATHVA22E
Sb03g035000.1	20.5109	up	18.1247	up	39.8261	up	ATGA2OX1 (gibberellin 2-oxidase 1); gibberellin 2-beta-dioxygenase
Sb04g008170.1	20.3854	up	6.14149	up	25.2671	up
Sb03g021040.1	20.1893	up	23.3011	up	20.9377	up	SMO1-1 (STEROL-4ALPHA-METHYL OXIDASE 1-1); 4,4-dimethyl-9beta,19-cyclopropylsterol-4alpha-methyl oxidase/ C-4 methylsterol oxidase/ catalytic
Sb04g004850.1	20.1885	up	6.43583	up	26.7476	up	CYP97B3; electron carrier/ heme binding / iron ion binding / monooxygenase/ oxygen binding
Sb10g026710.1	20.059	up	7.94081	up	26.2263	up	PGK (PHOSPHOGLYCERATE KINASE); phosphoglycerate kinase
Sb01g036205.1	19.8356	up	16.6864	up	35.1864	up	unknown protein
Sb04g005490.1	19.3689	up	5.7605	up	28.4909	up
Sb10g021910.1	19.267	up	14.9776	up	34.5874	up	unknown protein
Sb01g004080.1	19.2201	up	14.9308	up	107.072	up	GBF1; sequence-specific DNA binding / transcription factor
Sb01g027570.2	19.1067	up	4.74014	up	16.8516	up
Sb03g032140.1	19.0397	up	7.47639	up	28.7396	up	MAPKKK17; ATP binding / kinase/ protein kinase/ protein serine/threonine kinase
Sb02g025790.1	19.0179	up	9.36049	up	41.4408	up	ALDH7B4 (Aldehyde Dehydrogenase 7B4); 3-chloroallyl aldehyde dehydrogenase/ oxidoreductase
Sb02g009170.1	18.9194	up	24.4152	up	32.76	up	RLK (receptor lectin kinase); kinase
Sb05g021400.1	18.9004	up	2.46295	up	136.348	up	CYP76C2; electron carrier/ heme binding / iron ion binding / monooxygenase/ oxygen binding
Sb01g015660.1	18.4586	up	3.64918	up	14.0446	up	ALPHA-SNAP2 (ALPHA-SOLUBLE NSF ATTACHMENT PROTEIN 2); binding / soluble NSF attachment protein
Sb10g028500.1	18.3987	up	3.94515	up	20.202	up	peroxidase, putative
Sb01g037090.1	18.0769	up	10.2571	up	55.526	up	AtGolS1 (Arabidopsis thaliana galactinol synthase 1); transferase, transferring glycosyl groups / transferase, transferring hexosyl groups
Sb03g045520.1	17.9091	up	7.72559	up	25.9892	up	RECA3 (recA homolog 3); ATP binding / DNA binding / DNA-dependent ATPase/ nucleoside-triphosphatase/ nucleotide binding
Sb01g013580.1	17.6983	up	29.8481	up	49.9887	up	unknown protein
Sb04g035130.1	17.5536	up	7.46723	up	27.6999	up	17.4 kDa class III heat shock protein (HSP17.4-CIII)
Sb01g001030.1	17.3664	up	11.1619	up	38.5766	up	FRI (FRIGIDA); protein heterodimerization/ protein homodimerization
Sb10g002090.1	17.3198	up	4.03305	up	24.262	up	hydrolase, alpha/beta fold family protein
Sb01g030730.1	17.1241	up	6.16613	up	13.8179	up	heavy-metal-associated domain-containing protein
Sb01g010080.1	16.9814	up	9.64231	up	49.3226	up	unknown protein
Sb01g012380.1	16.9136	up	2.65591	up	13.1652	up	catalytic/ cation binding / hydrolase, hydrolyzing O-glycosyl compounds
Sb01g046290.1	16.6686	up	5.09946	up	16.3571	up	KCS20 (3-KETOACYL-COA SYNTHASE 20); fatty acid elongase
Sb02g002880.1	16.6338	up	5.30102	up	27.8996	up	ATPase, BadF/BadG/BcrA/BcrD-type family
Sb03g004540.1	16.6252	up	6.29497	up	24.4968	up	SIP1 (seed imbibition 1-like); galactinol-sucrose galactosyltransferase/ hydrolase, hydrolyzing O-glycosyl compounds
Sb01g042500.1	16.5587	up	6.95797	up	54.9956	up	RD20 (RESPONSIVE TO DESSICATION 20); calcium ion binding
Sb06g027770.1	16.5394	up	11.2315	up	26.2843	up	ACA8 (AUTOINHIBITED CA2+ -ATPASE, ISOFORM 8); calcium-transporting ATPase/ calmodulin binding / protein self-association
Sb01g047500.1	16.315	up	5.39093	up	10.8363	up	BAM1 (BETA-AMYLASE 1); beta-amylase
Sb03g035270.1	16.2844	up	18.0939	up	16.9282	up	proton-dependent oligopeptide transport (POT) family protein
Sb04g021480.1	16.2735	up	15.9829	up	15.9645	up	unknown protein
Sb02g031230.1	16.1397	up	19.3298	up	27.0542	up
Sb01g042460.1	16.0172	up	8.96405	up	15.1641	up	CYP94D2; electron carrier/ heme binding / iron ion binding / monooxygenase/ oxygen binding
Sb09g003760.1	15.9301	up	3.55703	up	15.1095	up
Sb04g021930.1	15.676	up	3.62713	up	12.4235	up	invertase/pectin methylesterase inhibitor family protein
Sb03g001250.1	15.6743	up	5.44221	up	19.27	up	BAC2; L-ornithine transmembrane transporter/ binding / carnitine:acyl carnitine antiporter
Sb01g014230.1	15.491	up	2.11524	up	24.6559	up	5PTASE11 (INOSITOL POLYPHOSPHATE 5-PHOSPHATASE 11); hydrolase/ phosphatidylinositol-3,4,5-trisphosphate 5-phosphatase/ phosphatidylinositol-3,5-bisphosphate 5-phosphatase/ phosphatidylinositol-4,5-bisphosphate 5-phosphatase
Sb01g033820.1	15.4875	up	14.0675	up	22.3603	up	unknown protein
Sb09g018180.2	15.2915	up	2.98236	up	20.6878	up
Sb01g027570.1	15.23	up	2.98063	up	16.5133	up	scpl3 (serine carboxypeptidase-like 3); serine-type carboxypeptidase
Sb09g018180.1	15.066	up	3.06699	up	20.6562	up	BGLU10 (BETA GLUCOSIDASE 10); catalytic/ cation binding / hydrolase, hydrolyzing O-glycosyl compounds
Sb01g038900.1	15.052	up	5.94067	up	95.8451	up	GSTL2
Sb03g045410.1	14.9255	up	9.3502	up	53.6802	up	CKX1 (CYTOKININ OXIDASE/DEHYDROGENASE 1); cytokinin dehydrogenase
Sb04g027590.1	14.7916	up	7.9796	up	16.5634	up	ANNAT7 (ANNEXIN ARABIDOPSIS 7); calcium ion binding / calcium-dependent phospholipid binding
Sb07g022040.1	14.7223	up	28.2585	up	27.2521	up	4CL1 (4-COUMARATE:COA LIGASE 1); 4-coumarate-CoA ligase
Sb09g029300.1	14.3909	up	5.69949	up	20.7427	up	unknown protein
Sb09g017950.1	14.3768	up	30.0503	up	31.3023	up	ATEBP (ETHYLENE-RESPONSIVE ELEMENT BINDING PROTEIN); DNA binding / protein binding / transcription activator/ transcription factor
Sb09g026860.1	14.3475	up	9.04345	up	26.9382	up	HAB1 (HOMOLOGY TO ABI1); catalytic/ protein serine/threonine phosphatase
Sb04g021920.1	14.3464	up	4.14091	up	14.2978	up	invertase/pectin methylesterase inhibitor family protein
Sb06g021210.1	14.3329	up	2.90292	up	19.77	up	ATEP3; chitinase
Sb09g003000.1	14.1272	up	7.66351	up	19.2084	up	thioesterase family protein
Sb04g026490.1	14.0938	up	6.05602	up	27.852	up	PPCK1 (PHOSPHOENOLPYRUVATE CARBOXYLASE KINASE); kinase/ protein serine/threonine kinase
Sb04g006820.1	14.0706	up	3.29829	up	30.4602	up	protein binding / zinc ion binding
Sb04g006180.1	13.9723	up	6.79171	up	10.2272	up	AtbZIP58 (Arabidopsis thaliana basic leucine-zipper 58); DNA binding / protein heterodimerization/ protein homodimerization/ transcription factor
Sb01g038660.1	13.9603	up	5.07436	up	13.2929	up
Sb08g016390.1	13.9539	up	2.09921	up	22.3395	up	oxidoreductase, 2OG-Fe(II) oxygenase family protein
Sb06g029525.1	13.7474	up	2.35921	up	15.4228	up
Sb01g042470.1	13.7271	up	9.19532	up	14.3804	up	CYP94D2; electron carrier/ heme binding / iron ion binding / monooxygenase/ oxygen binding
Sb02g010730.1	13.64	up	3.07849	up	14.3872	up	ATEXPB4 (ARABIDOPSIS THALIANA EXPANSIN B4)
Sb07g005890.1	13.5928	up	2.95529	up	25.4725	up
Sb01g042310.1	13.5388	up	7.89079	up	12.916	up	CYP94D2; electron carrier/ heme binding / iron ion binding / monooxygenase/ oxygen binding
Sb06g026500.1	13.5048	up	16.9747	up	30.445	up	myb family transcription factor
Sb08g001940.1	13.3908	up	13.168	up	28.8658	up	anac025 (Arabidopsis NAC domain containing protein 25); transcription factor
Sb01g031860.1	13.3783	up	2.09456	up	36.0384	up
Sb02g037680.1	13.3771	up	4.00851	up	41.4838	up	phototropic-responsive NPH3 family protein
Sb03g024900.1	13.2357	up	7.75104	up	8.98014	up	zinc finger (Ran-binding) family protein
Sb07g025720.1	13.0646	up	3.4074	up	27.3251	up	unknown protein
Sb01g044360.1	13.0543	up	5.74159	up	36.7625	up	unknown protein
Sb01g003260.1	13.0425	up	3.95378	up	3.47353	up	ADF3 (ACTIN DEPOLYMERIZING FACTOR 3); actin binding
Sb01g029930.1	12.9547	up	6.25245	up	22.5387	up	unknown protein
Sb03g037990.1	12.953	up	20.9339	up	56.095	up	unknown protein
Sb06g029520.1	12.6492	up	2.09554	up	9.61497	up	BAN (BANYULS); oxidoreductase
Sb03g007340.1	12.6137	up	2.0754	up	32.2247	up	ENDO 2 (endonuclease 2); T/G mismatch-specific endonuclease/ endonuclease/ nucleic acid binding / single-stranded DNA specific endodeoxyribonuclease
Sb01g003510.1	12.5992	up	5.48858	up	20.6052	up	unknown protein
Sb02g024780.1	12.5583	up	13.1452	up	47.6296	up	SIP3 (SOS3-INTERACTING PROTEIN 3); ATP binding / kinase/ protein kinase/ protein serine/threonine kinase
Sb02g017220.2	12.5316	up	5.76144	up	29.5127	up
Sb01g028760.1	12.4988	up	8.27254	up	20.269	up	OST1 (OPEN STOMATA 1); calcium-dependent protein serine/threonine kinase/ kinase/ protein kinase
Sb06g033100.1	12.3373	up	12.613	up	166.605	up	unknown protein
Sb01g017110.1	12.3195	up	5.43231	up	17.2331	up	fringe-related protein
Sb09g003150.1	12.2408	up	10.8685	up	45.9679	up	binding / catalytic/ oxidoreductase
Sb09g022410.1	12.2171	up	11.3956	up	11.2927	up	protein phosphatase 2C, putative / PP2C, putative
Sb02g039980.1	12.1129	up	38.7052	up	60.1534	up	unknown protein
Sb01g001230.2	12.1017	up	5.1748	up	4.23577	up
Sb02g017220.1	12.0209	up	5.51771	up	27.8095	up	metal ion binding
Sb01g002400.2	12.0026	up	2.00009	up	12.3215	up
Sb09g018060.1	11.9919	up	2.32691	up	21.6826	up	esterase/lipase/thioesterase family protein
Sb04g032250.1	11.9272	up	9.82568	up	17.7525	up	ERD10 (EARLY RESPONSIVE TO DEHYDRATION 10); actin binding
Sb03g026550.1	11.9	up	2.20802	up	12.6313	up	ALDH2C4; 3-chloroallyl aldehyde dehydrogenase/ aldehyde dehydrogenase (NAD)/ coniferyl-aldehyde dehydrogenase
Sb06g001960.1	11.8304	up	3.89813	up	12.6345	up	FMO1 (FLAVIN-DEPENDENT MONOOXYGENASE 1); FAD binding / NADP or NADPH binding / electron carrier/ flavin-containing monooxygenase/ monooxygenase/ oxidoreductase
Sb07g007690.1	11.8102	up	6.10366	up	15.3041	up	late embryogenesis abundant group 1 domain-containing protein / LEA group 1 domain-containing protein
Sb01g028760.2	11.7314	up	9.30822	up	19.6725	up
Sb10g012265.1	11.687	up	8.1433	up	22.4017	up
Sb05g001590.1	11.5585	up	2.54174	up	30.1319	up	ANAC087; transcription factor
Sb09g008180.1	11.5487	up	2.60704	up	27.2186	up	aminotransferase class IV family protein
Sb09g021890.1	11.5147	up	5.10642	up	14.9583	up	CYP94C1; fatty acid (omega-1)-hydroxylase/ oxygen binding
Sb01g001230.1	11.5051	up	4.9124	up	4.29394	up	ATGSTF13; glutathione transferase
Sb09g019130.1	11.5011	up	14.6187	up	22.4996	up	NADK1 (NAD KINASE 1); NAD+ kinase/ NADH kinase/ calmodulin binding
Sb01g048860.1	11.4342	up	10.6141	up	24.1504	up	BETA-OHASE 2 (BETA-CAROTENE HYDROXYLASE 2); carotene beta-ring hydroxylase
Sb05g017940.1	11.4126	up	3.45161	up	12.0248	up	ATHVA22E
Sb03g046650.1	11.4123	up	6.59262	up	17.5764	up	unknown protein
Sb02g040520.1	11.405	up	2.83462	up	13.5933	up	CYP709B2; electron carrier/ heme binding / iron ion binding / monooxygenase/ oxygen binding
Sb06g003280.1	11.3943	up	9.64635	up	19.0073	up	metal ion binding
Sb01g026660.1	11.3707	up	5.21162	up	25.1839	up
Sb01g019590.1	11.337	up	7.81005	up	9.10888	up	CER1 protein, putative
Sb08g018370.1	11.329	up	4.42803	up	37.3062	up	AtMYB78 (myb domain protein 78); DNA binding / transcription factor
Sb04g005350.1	11.3209	up	16.3368	up	10.1344	up	glutamine amidotransferase class-I domain-containing protein
Sb10g030090.1	11.3149	up	6.42146	up	30.08	up	senescence-associated protein-related
Sb08g018710.1	11.2441	up	4.42177	up	21.9642	up
Sb01g045180.1	11.2006	up	4.29777	up	26.6143	up	JAZ1 (JASMONATE-ZIM-DOMAIN PROTEIN 1); protein binding
Sb05g004940.1	11.1457	up	3.61707	up	15.0222	up	ABC transporter family protein
Sb05g008010.1	11.1245	up	5.60077	up	7.60424	up	CAS1 (cycloartenol synthase 1); cycloartenol synthase
Sb03g036560.1	10.9565	up	4.90195	up	12.4009	up	diacylglycerol kinase, putative
Sb03g038930.1	10.9235	up	6.46355	up	18.2112	up	unknown protein
Sb10g003600.1	10.9156	up	8.16483	up	35.797	up	transferase family protein
Sb04g029770.1	10.8751	up	2.51022	up	20.9677	up
Sb04g003140.1	10.8662	up	7.81966	up	34.0032	up	myb family transcription factor
Sb01g010850.1	10.8129	up	9.9718	up	51.4259	up
Sb01g032440.1	10.8076	up	5.73213	up	12.2714	up	CYP78A5; electron carrier/ heme binding / iron ion binding / monooxygenase/ oxygen binding
Sb01g047550.1	10.7607	up	4.05013	up	25.5262	up	binding
Sb10g003275.1	10.6854	up	4.18814	up	21.3879	up
Sb03g016720.1	10.654	up	5.40615	up	17.5763	up	heavy-metal-associated domain-containing protein
Sb04g035990.1	10.5363	up	8.81395	up	10.6909	up	unknown protein
Sb03g039630.1	10.4997	up	6.56931	up	13.7359	up	protein phosphatase 2C, putative / PP2C, putative
Sb03g012280.1	10.4424	up	14.9455	up	28.3407	up	glycoside hydrolase family 28 protein / polygalacturonase (pectinase) family protein
Sb04g027080.1	10.3621	up	2.77945	up	13.3688	up	unknown protein
Sb08g019490.1	10.3438	up	4.94991	up	13.7104	up	STZ (salt tolerance zinc finger); nucleic acid binding / transcription factor/ transcription repressor/ zinc ion binding
Sb08g006650.1	10.3179	up	8.76055	up	10.1564	up
Sb10g027770.1	10.3037	up	4.78755	up	30.7411	up	SYTB
Sb04g026150.1	10.3006	down	2.28066	down	4.67865	down	AtAUR1 (ATAURORA1); histone kinase(H3-S10 specific) / kinase/ protein serine/threonine kinase
Sb02g038000.1	10.2596	up	17.3432	up	30.1506	up	zinc finger (C2H2 type) family protein
Sb03g004900.1	10.2463	up	9.42165	up	20.8094	up	unknown protein
Sb01g009370.1	10.2343	up	6.08951	up	11.9023	up	EGY3 (ETHYLENE-DEPENDENT GRAVITROPISM-DEFICIENT AND YELLOW-GREEN-LIKE 3)
Sb09g030310.1	10.1807	up	6.80943	up	49.0457	up	BCS1 (CYTOCHROME BC1 SYNTHESIS); ATP binding / ATPase/ nucleoside-triphosphatase/ nucleotide binding
Sb01g029840.1	10.0792	up	7.66446	up	11.7958	up	ATEXPB2 (ARABIDOPSIS THALIANA EXPANSIN B2)
Sb09g026865.1	9.99539	up	5.57945	up	16.1196	up	HAB1 (HOMOLOGY TO ABI1); catalytic/ protein serine/threonine phosphatase
Sb09g020250.1	9.97783	up	6.2141	up	19.0068	up	proton-dependent oligopeptide transport (POT) family protein
Sb02g014490.1	9.90232	up	5.91324	up	7.15679	up	phototropic-responsive NPH3 family protein
Sb03g032480.1	9.83565	up	5.99423	up	14.7086	up	jacalin lectin family protein
Sb05g025210.1	9.81564	up	9.09315	up	14.5185	up	unknown protein
Sb04g034520.1	9.80779	up	3.98797	up	14.8324	up	EFE (ETHYLENE-FORMING ENZYME); 1-aminocyclopropane-1-carboxylate oxidase
Sb06g022640.1	9.75227	up	3.04447	up	15.5235	up
Sb04g024230.1	9.70133	up	3.49628	up	18.0738	up	heavy-metal-associated domain-containing protein
Sb03g037720.1	9.62136	up	6.08108	up	72.4879	up	ATOSM34 (osmotin 34)
Sb03g024830.1	9.59336	up	2.95952	up	24.0286	up	MES7 (METHYL ESTERASE 7); hydrolase/ hydrolase, acting on ester bonds / methyl indole-3-acetate esterase/ methyl salicylate esterase
Sb02g020760.1	9.57263	up	4.79591	up	18.4411	up	AtbZIP44 (Arabidopsis thaliana basic leucine-zipper 44); DNA binding / protein heterodimerization/ transcription factor
Sb03g033760.1	9.56893	up	5.83571	up	10.5306	up	RD22; nutrient reservoir
Sb04g036880.1	9.52781	up	4.18929	up	8.76392	up	KCS12 (3-KETOACYL-COA SYNTHASE 12); acyltransferase/ catalytic/ transferase, transferring acyl groups other than amino-acyl groups
Sb01g042880.1	9.51876	up	2.96798	up	24.5558	up	AFP3 (ABI FIVE BINDING PROTEIN 3)
Sb03g033030.1	9.40918	up	9.34934	up	20.4959	up	senescence-associated protein-related
Sb02g013110.1	9.4081	up	3.24794	up	4.52912	up
Sb09g029160.1	9.39303	up	5.92901	up	12.6483	up	unknown protein
Sb06g024360.1	9.37734	up	2.17976	up	7.29198	up	AP2 domain-containing transcription factor, putative
Sb01g038245.1	9.27381	up	18.2244	up	83.3056	up
Sb02g035360.1	9.26948	up	4.47102	up	8.13687	up	protein kinase, putative
Sb06g025950.1	9.2685	up	4.98112	up	21.7451	up	SPX (SYG1/Pho81/XPR1) domain-containing protein
Sb03g015670.1	9.227	up	5.7309	up	11.9462	up	unknown protein
Sb01g042740.1	9.18911	up	4.40141	up	5.77045	up	FRD3 (FERRIC REDUCTASE DEFECTIVE 3); antiporter/ transporter
Sb05g025240.1	9.18031	up	3.5591	up	10.3359	up	adenylylsulfate kinase, putative
Sb03g033290.1	9.13424	up	2.02866	up	13.4216	up	ABC transporter family protein
Sb03g026070.1	9.04174	up	5.14995	up	18.8794	up	HAB2; catalytic/ protein serine/threonine phosphatase
Sb03g041770.1	8.99968	up	9.28088	up	15.7873	up	SKP2A
Sb01g039850.1	8.99521	up	6.19873	up	21.2991	up	fringe-related protein
Sb07g021660.1	8.93108	up	6.27193	up	11.3961	up	SIP3 (SOS3-INTERACTING PROTEIN 3); ATP binding / kinase/ protein kinase/ protein serine/threonine kinase
Sb06g030810.1	8.86007	up	4.56912	up	16.2189	up	glycosyl transferase family 43 protein
Sb04g020540.1	8.79722	up	7.2964	up	17.0076	up	unknown protein
Sb03g032480.1	8.75593	up	6.63054	up	14.5282	up	jacalin lectin family protein
Sb09g027600.1	8.67227	up	3.66232	up	15.5919	up	protease inhibitor/seed storage/lipid transfer protein (LTP) family protein
Sb10g012160.1	8.55002	up	5.11623	up	21.2059	up	peptidase S41 family protein
Sb03g045515.1	8.53269	up	4.09856	up	11.2325	up
Sb01g019850.1	8.5282	up	22.7955	up	19.4819	up	BAM1 (BETA-AMYLASE 1); beta-amylase
Sb03g041500.1	8.51747	up	2.23351	up	5.09898	up	F-box family protein
Sb07g004780.1	8.51228	up	2.59775	up	11.4734	up	binding
Sb01g046410.1	8.48116	up	2.90025	up	10.2079	up	SULTR3;1 (SULFATE TRANSPORTER 3;1); secondary active sulfate transmembrane transporter/ sulfate transmembrane transporter/ transporter
Sb10g009450.1	8.47225	down	3.94286	down	78.4389	down	KCS5 (3-KETOACYL-COA SYNTHASE 5); fatty acid elongase
Sb01g008360.1	8.46416	up	3.35794	up	2.97626	up	transferase family protein
Sb04g033390.1	8.46383	up	4.72355	up	23.3661	up	trihelix DNA-binding protein, putative
Sb01g033350.1	8.43569	up	2.72292	up	26.362	up	unknown protein
Sb10g020400.1	8.43278	up	6.20508	up	16.3091	up	unknown protein
Sb03g008720.1	8.43182	up	2.508	up	17.3748	up	unknown protein
Sb02g000970.1	8.39168	up	9.45696	up	33.9082	up	UGD1 (UDP-GLUCOSE DEHYDROGENASE 1); NAD or NADH binding / UDP-glucose 6-dehydrogenase/ binding / catalytic/ coenzyme binding / oxidoreductase/ oxidoreductase, acting on the CH-OH group of donors, NAD or NADP as acceptor
Sb03g010620.1	8.28649	up	3.19267	up	11.2876	up	ZIFL2 (ZINC INDUCED FACILITATOR-like 2); carbohydrate transmembrane transporter/ sugar:hydrogen symporter
Sb01g029820.1	8.26015	up	7.96938	up	13.2701	up	ATEXPB2 (ARABIDOPSIS THALIANA EXPANSIN B2)
Sb09g026090.1	8.25712	up	2.41401	up	20.3981	up	leucine-rich repeat family protein / protein kinase family protein
Sb06g030350.1	8.24009	up	4.47275	up	4.80424	up	ABCB19; ATPase, coupled to transmembrane movement of substances / auxin efflux transmembrane transporter
Sb08g004980.1	8.13242	up	3.42413	up	7.53902	up	AAP3; amino acid transmembrane transporter
Sb09g026180.1	8.12228	down	3.31276	down	20.4125	down	light repressible receptor protein kinase
Sb06g016810.1	8.12126	up	3.17533	up	11.5897	up	phospholipase C/ phosphoric diester hydrolase
Sb02g037560.1	8.11128	up	2.11683	up	14.6208	up	ATHB40 (ARABIDOPSIS THALIANA HOMEOBOX PROTEIN 40); DNA binding / transcription factor
Sb01g036420.1	8.06101	up	3.27884	up	14.8182	up	2,3-biphosphoglycerate-independent phosphoglycerate mutase, putative / phosphoglyceromutase, putative
Sb02g026270.1	8.01049	up	2.56619	up	8.71542	up	ATHVA22D
Sb04g027620.1	7.99509	up	3.67178	up	7.88031	up	unknown protein
Sb02g040450.1	7.97085	up	8.38898	up	10.3169	up	catalytic/ hydrolase
Sb10g007330.1	7.94848	up	2.38491	up	13.7525	up	OPR2
Sb06g016160.1	7.89741	up	3.3032	up	13.1035	up	protease inhibitor/seed storage/lipid transfer protein (LTP) family protein
Sb04g034190.1	7.77994	up	6.13765	up	16.2155	up	ABF2 (ABSCISIC ACID RESPONSIVE ELEMENTS-BINDING FACTOR 2); DNA binding / protein binding / transcription activator/ transcription factor
Sb03g008310.1	7.75727	up	5.00933	up	8.2662	up	universal stress protein (USP) family protein
Sb09g029130.1	7.74822	up	5.11469	up	9.54055	up	CTP synthase, putative / UTP--ammonia ligase, putative
Sb05g005330.1	7.74155	up	3.14319	up	4.62042	up	FAR4 (FATTY ACID REDUCTASE 4); binding / catalytic/ oxidoreductase, acting on the CH-CH group of donors
Sb01g022330.1	7.72649	up	2.64386	up	18.8457	up	CDF1 (CYCLING DOF FACTOR 1); DNA binding / protein binding / transcription factor
Sb04g025000.1	7.69373	up	2.1425	up	12.7877	up	ubiquitin family protein
Sb02g029280.1	7.68628	up	2.83332	up	29.1456	up	pentatricopeptide (PPR) repeat-containing protein
Sb06g002990.1	7.65958	up	4.95318	up	13.6688	up	2-oxoglutarate-dependent dioxygenase, putative
Sb02g013120.1	7.60074	up	4.43633	up	6.91887	up	CAS1 (cycloartenol synthase 1); cycloartenol synthase
Sb03g001940.1	7.57205	up	5.74918	up	8.58424	up	TCP4 (TCP family transcription factor 4); transcription factor
Sb07g022420.1	7.56928	up	3.52707	up	14.933	up	unknown protein
Sb01g029820.2	7.49098	up	7.09055	up	16.0285	up
Sb05g002820.1	7.44646	up	3.82737	up	12.3082	up	heavy-metal-associated domain-containing protein
Sb01g033920.1	7.40756	up	4.46339	up	33.956	up	unknown protein
Sb06g026390.1	7.38575	up	3.77914	up	12.9199	up	copper-binding protein-related
Sb08g007300.1	7.32127	up	3.58158	up	18.0945	up	ATGSTF13; glutathione transferase
Sb02g038960.1	7.31964	up	2.35478	up	14.4964	up	NF-YA3 (NUCLEAR FACTOR Y, SUBUNIT A3); transcription factor
Sb02g004850.1	7.30846	up	2.69352	up	15.6999	up	ATTRX1; oxidoreductase, acting on sulfur group of donors, disulfide as acceptor
Sb09g017860.1	7.30782	down	2.13896	down	99.1102	down	ATL3; protein binding / zinc ion binding
Sb03g005090.1	7.27685	up	4.44354	up	25.4301	up	AtRLP7 (Receptor Like Protein 7); kinase/ protein binding
Sb05g021600.1	7.27279	up	4.18789	up	6.83088	up	aminotransferase, putative
Sb03g029390.1	7.25937	up	11.9589	up	18.1657	up	unknown protein
Sb08g001320.1	7.24852	down	4.20681	down	47.9824	down	CYP94D2; electron carrier/ heme binding / iron ion binding / monooxygenase/ oxygen binding
Sb01g027550.1	7.2434	up	2.86495	up	7.13058	up	ABC1 family protein
Sb06g032920.1	7.18667	up	2.17528	up	41.3709	up	harpin-induced protein-related / HIN1-related / harpin-responsive protein-related
Sb06g026510.1	7.1703	up	2.41599	up	3.98079	up	protein phosphatase 2C family protein / PP2C family protein
Sb10g006680.1	7.14179	up	4.58306	up	11.8568	up	AAPT1 (AMINOALCOHOLPHOSPHOTRANSFERASE 1); phosphatidyltransferase/ phosphotransferase, for other substituted phosphate groups
Sb04g034056.1	7.11826	up	3.24241	up	18.4109	up	calcium-binding protein, putative
Sb04g003870.1	7.1115	down	3.09714	down	7.90857	down	AtRLP2 (Receptor Like Protein 2); protein binding / protein kinase
Sb02g025240.1	7.08798	up	6.04992	up	4.16671	up	transcription factor/ transcription regulator
Sb03g037340.1	7.07748	up	10.3268	up	18.1558	up	EDL3 (EID1-like 3)
Sb03g031950.1	7.06095	up	4.12292	up	15.701	up	XPL1 (XIPOTL 1); methyltransferase/ phosphoethanolamine N-methyltransferase
Sb03g007320.2	7.05096	up	3.72014	up	7.15032	up
Sb03g011080.1	6.97662	up	3.60361	up	27.7774	up
Sb03g042440.1	6.96485	up	2.91942	up	3.30817	up	LOX1; lipoxygenase
Sb06g028270.1	6.94483	up	5.84807	up	12.631	up	ZIP1 (ZINC TRANSPORTER 1 PRECURSOR); zinc ion transmembrane transporter
Sb06g031350.1	6.93998	up	2.17588	up	11.6647	up	LOX5; electron carrier/ iron ion binding / lipoxygenase/ metal ion binding / oxidoreductase, acting on single donors with incorporation of molecular oxygen, incorporation of two atoms of oxygen
Sb10g003360.1	6.93071	up	10.1994	up	37.2759	up	F-box family protein
Sb02g005500.1	6.91411	up	2.3874	up	19.5117	up	CYP71B2 (CYTOCHROME P450 71B2); electron carrier/ heme binding / iron ion binding / monooxygenase/ oxygen binding
Sb06g023240.1	6.89399	up	9.14127	up	15.5971	up	BETA-TIP (BETA-TONOPLAST INTRINSIC PROTEIN); water channel
Sb10g025710.1	6.88892	up	6.05634	up	21.722	up
Sb03g007320.1	6.88272	up	3.58585	up	6.92538	up	ABA4 (abscisic acid (ABA)-deficient 4); intramolecular oxidoreductase
Sb05g009360.1	6.87599	up	4.63978	up	26.7754	up	ADH1 (ALCOHOL DEHYDROGENASE 1); alcohol dehydrogenase
Sb03g036160.1	6.869	up	4.81153	up	6.33613	up	CKX5 (CYTOKININ OXIDASE 5); cytokinin dehydrogenase
Sb02g026040.1	6.85528	down	2.73776	down	6.98145	down	UDP-glucoronosyl/UDP-glucosyl transferase family protein
Sb04g036870.1	6.81898	up	3.94626	up	13.2583	up	ATGR1 (glutathione-disulfide reductase); FAD binding / NADP or NADPH binding / glutathione-disulfide reductase/ oxidoreductase
Sb01g004130.1	6.80397	up	4.61939	up	10.3595	up	AtSIP2 (Arabidopsis thaliana seed imbibition 2); hydrolase, hydrolyzing O-glycosyl compounds
Sb07g026380.1	6.79655	up	4.07672	up	6.61431	up	thioesterase family protein
Sb03g037370.1	6.78903	up	4.7025	up	9.18694	up	cysteine protease inhibitor, putative / cystatin, putative
Sb06g025390.1	6.75792	up	3.77125	up	17.2867	up	hedgehog receptor
Sb06g001670.1	6.74035	up	2.15921	up	10.8047	up	NRPB9A; DNA binding / DNA-directed RNA polymerase/ nucleic acid binding / transcription regulator/ zinc ion binding
Sb07g020020.1	6.72637	up	3.84052	up	10.0332	up	heavy-metal-associated domain-containing protein / copper chaperone (CCH)-related
Sb03g038010.1	6.62264	up	3.30689	up	11.1332	up	unknown protein
Sb01g000440.1	6.6129	up	4.43457	up	6.53313	up	MATE efflux family protein
Sb06g016170.1	6.60608	up	2.80708	up	10.6976	up	protease inhibitor/seed storage/lipid transfer protein (LTP) family protein
Sb04g037340.1	6.59336	up	3.98605	up	11.0023	up	heavy-metal-associated domain-containing protein
Sb03g038880.1	6.59285	up	4.56819	up	10.6853	up	oxidoreductase, 2OG-Fe(II) oxygenase family protein
Sb07g024430.1	6.58092	up	2.04135	up	13.9351	up	cysteine proteinase, putative
Sb03g040440.1	6.57083	up	2.513	up	6.8731	up	CYP94C1; fatty acid (omega-1)-hydroxylase/ oxygen binding
Sb06g000380.1	6.56794	up	3.2836	up	9.81513	up	unknown protein
Sb09g022760.1	6.54876	up	2.0294	up	10.2951	up	NRPB9A; DNA binding / DNA-directed RNA polymerase/ nucleic acid binding / transcription regulator/ zinc ion binding
Sb01g010510.1	6.54419	up	2.40609	up	16.1066	up	ARPN (PLANTACYANIN); copper ion binding / electron carrier
Sb03g038200.1	6.4968	up	8.32011	up	6.17714	up	WRKY38; transcription factor
Sb03g005560.1	6.48345	down	3.10226	down	13.4966	down	hydrolase
Sb01g002560.1	6.47969	up	2.16212	up	6.84957	up
Sb01g018410.1	6.46872	up	2.8581	up	5.16016	up	AtAGAL1 (Arabidopsis thaliana ALPHA-GALACTOSIDASE 1); alpha-galactosidase/ catalytic/ hydrolase, hydrolyzing O-glycosyl compounds
Sb06g021240.1	6.45428	up	2.48679	up	18.3329	up	ATEP3; chitinase
Sb08g014070.1	6.43929	up	2.95194	up	15.1014	up	GRAM domain-containing protein / ABA-responsive protein-related
Sb05g025200.1	6.38208	up	5.36007	up	11.3072	up
Sb05g005340.1	6.35448	up	3.79494	up	6.22057	up	FAR1 (FATTY ACID REDUCTASE 1); fatty acyl-CoA reductase (alcohol-forming)/ oxidoreductase, acting on the CH-CH group of donors
Sb10g007220.1	6.34099	up	3.29233	up	13.8968	up
Sb06g030360.1	6.34031	up	2.73813	up	4.66838	up	ATEB1B (END BINDING PROTEIN 1B); microtubule binding
Sb03g042450.1	6.33809	up	3.58478	up	9.36122	up	LOX1; lipoxygenase
Sb09g003050.1	6.30609	up	4.51192	up	26.7749	up	RCI2A (RARE-COLD-INDUCIBLE 2A)
Sb02g043210.1	6.29188	up	7.43453	up	17.6659	up	anac025 (Arabidopsis NAC domain containing protein 25); transcription factor
Sb04g006075.1	6.27081	up	3.85975	up	12.6704	up
Sb01g048690.1	6.26692	up	2.31185	up	4.15208	up	leucine-rich repeat transmembrane protein kinase, putative
Sb01g044540.1	6.26236	up	5.29058	up	7.14504	up	protein binding
Sb01g010290.1	6.23942	up	3.14659	up	12.0357	up	RKL1; ATP binding / kinase/ protein serine/threonine kinase
Sb09g022660.1	6.23921	up	6.38228	up	9.9084	up	zinc finger (C2H2 type) family protein
Sb04g036890.1	6.23561	up	2.82344	up	12.6805	up	O-methyltransferase family 2 protein
Sb01g013910.1	6.23052	up	5.94358	up	10.9125	up	transporter-related
Sb10g025935.1	6.21525	up	5.20959	up	9.18664	up	transcription factor
Sb02g025580.1	6.20071	up	9.90783	up	7.17234	up	unknown protein
Sb02g029590.1	6.19443	up	2.23927	up	5.67679	up	unknown protein
Sb10g005170.1	6.18501	up	4.36342	up	6.71191	up	oxidoreductase, 2OG-Fe(II) oxygenase family protein
Sb10g009530.1	6.18426	up	5.25394	up	8.00577	up	proton-dependent oligopeptide transport (POT) family protein
Sb10g022000.1	6.17239	up	2.23697	up	5.2294	up	pathogenesis-related thaumatin family protein
Sb03g008870.1	6.16814	up	3.49771	up	9.38549	up	hydroxyproline-rich glycoprotein family protein
Sb03g027460.1	6.1392	up	2.61942	up	21.1527	up	PDR12 (PLEIOTROPIC DRUG RESISTANCE 12); ATPase, coupled to transmembrane movement of substances
Sb06g025690.1	6.12294	up	3.16807	up	10.3501	up	WD-40 repeat family protein
Sb09g026810.1	6.11235	up	2.98329	up	12.3804	up	ALDH12A1; 1-pyrroline-5-carboxylate dehydrogenase/ 3-chloroallyl aldehyde dehydrogenase
Sb03g007330.2	6.08881	up	2.90449	up	9.14486	up
Sb02g022090.1	6.08538	up	4.90865	up	16.0794	up	protein phosphatase 2C, putative / PP2C, putative
Sb06g028440.1	6.08447	up	2.71735	up	6.0579	up	POP2 (POLLEN-PISTIL INCOMPATIBILITY 2); 4-aminobutyrate transaminase/ 4-aminobutyrate:pyruvate transaminase
Sb05g007500.1	6.08063	up	6.73646	up	8.56237	up	xanthine/uracil/vitamin C permease family protein
Sb08g016640.1	6.07288	up	2.56498	up	7.72324	up	zinc finger (CCCH-type) family protein
Sb03g007330.3	6.05613	up	2.9061	up	9.32809	up
Sb01g026280.1	6.0517	down	2.85563	down	12.5644	down
Sb03g027500.1	6.0325	up	2.27885	up	23.6651	up	PDR12 (PLEIOTROPIC DRUG RESISTANCE 12); ATPase, coupled to transmembrane movement of substances
Sb06g013760.1	6.03219	up	2.49335	up	17.3503	up	unknown protein
Sb07g027920.1	6.03165	down	4.09678	down	13.882	down	leucine-rich repeat transmembrane protein kinase, putative
Sb06g029100.1	6.01775	up	4.71919	up	8.45655	up	ATS2; 1-acylglycerol-3-phosphate O-acyltransferase/ acyltransferase
Sb01g042730.1	5.96643	down	2.57362	down	7.26612	down	myosin-related
Sb03g011410.1	5.95219	down	2.71568	down	3.94195	down	emb1624 (embryo defective 1624); ribosome binding / translation initiation factor
Sb10g011160.1	5.949	down	2.33671	down	13.1944	down	RLK (receptor lectin kinase); kinase
Sb03g027490.1	5.91725	up	2.35185	up	23.4318	up	PDR12 (PLEIOTROPIC DRUG RESISTANCE 12); ATPase, coupled to transmembrane movement of substances
Sb06g018710.1	5.9096	up	13.29	up	52.5045	up	ethylene insensitive 3 family protein
Sb03g036050.1	5.89702	up	2.61274	up	10.8054	up	unknown protein
Sb03g013010.1	5.88479	up	2.17493	up	11.6824	up	SR1; RNA binding / nucleic acid binding / nucleotide binding
Sb03g027510.1	5.87685	up	2.29966	up	22.6232	up	PDR12 (PLEIOTROPIC DRUG RESISTANCE 12); ATPase, coupled to transmembrane movement of substances
Sb01g019970.1	5.86789	up	2.28088	up	4.17932	up	unknown protein
Sb07g020230.1	5.83153	up	3.36915	up	8.96701	up	unknown protein
Sb01g044290.3	5.82723	up	2.3076	up	5.85495	up
Sb01g046650.1	5.7898	up	3.56432	up	10.3582	up	metal ion binding
Sb01g010500.1	5.78961	up	2.21243	up	12.5592	up	ARPN (PLANTACYANIN); copper ion binding / electron carrier
Sb01g016970.1	5.78794	up	3.17596	up	8.03408	up	AAA-type ATPase family protein
Sb02g021090.1	5.78353	up	2.2555	up	9.38979	up	ATPPC1 (PHOSPHOENOLPYRUVATE CARBOXYLASE 1); catalytic/ phosphoenolpyruvate carboxylase
Sb09g020750.1	5.77687	up	2.75973	up	11.855	up	ATAF1; transcription activator/ transcription factor
Sb01g044290.1	5.77293	up	2.69473	up	5.55897	up	MIPS2 (MYO-INOSITOL-1-PHOSTPATE SYNTHASE 2); binding / catalytic/ inositol-3-phosphate synthase
Sb01g040000.1	5.76224	up	5.44283	up	6.33625	up	HSP18.2 (heat shock protein 18.2)
Sb03g013820.1	5.74465	up	2.18002	up	28.8487	up
Sb01g045980.1	5.74262	up	9.05465	up	51.131	up	unknown protein
Sb07g022220.1	5.71967	down	2.29807	down	139.436	down	DNAJ heat shock N-terminal domain-containing protein
Sb02g013010.1	5.67995	up	2.86853	up	6.95842	up	MYB73 (MYB DOMAIN PROTEIN 73); DNA binding / transcription factor
Sb01g006850.1	5.66797	up	3.55794	up	13.6106	up	AtbZIP7 (Arabidopsis thaliana basic leucine-zipper 7); DNA binding / transcription factor
Sb03g007610.1	5.66523	up	5.32311	up	19.698	up
Sb08g001710.1	5.64534	up	2.98076	up	18.004	up	MATE efflux family protein
Sb07g019840.1	5.64311	up	3.43301	up	10.5019	up	CFIM-25
Sb03g039710.1	5.6145	up	3.23544	up	11.163	up	regulator of chromosome condensation (RCC1) family protein
Sb03g007330.1	5.60446	up	2.73117	up	9.14758	up	ENDO4 (endonuclease 4); T/G mismatch-specific endonuclease/ endonuclease/ nucleic acid binding / single-stranded DNA specific endodeoxyribonuclease
Sb04g005270.1	5.59601	up	3.39094	up	5.86836	up	AtGDU4 (Arabidopsis thaliana GLUTAMINE DUMPER 4)
Sb01g006820.1	5.59062	up	5.8449	up	14.1555	up	ATCSLC12 (CELLULOSE-SYNTHASE LIKE C12); cellulose synthase/ transferase, transferring glycosyl groups
Sb04g003210.1	5.57476	up	4.10169	up	13.7136	up	CAS1 (cycloartenol synthase 1); cycloartenol synthase
Sb01g009850.1	5.54295	up	3.73507	up	7.37768	up	unknown protein
Sb03g029060.1	5.54194	up	2.12624	up	9.96244	up	UGT73B3 (UDP-glucosyl transferase 73B3); UDP-glycosyltransferase/ abscisic acid glucosyltransferase/ quercetin 3-O-glucosyltransferase/ transferase, transferring hexosyl groups
Sb05g021590.2	5.541	up	3.22562	up	6.40773	up
Sb10g009090.1	5.5384	up	3.14252	up	10.1861	up	15.7 kDa class I-related small heat shock protein-like (HSP15.7-CI)
Sb01g044290.2	5.53629	up	2.4353	up	5.6004	up
Sb09g002150.1	5.53344	up	3.52282	up	17.7466	up	hydrophobic protein, putative / low temperature and salt responsive protein, putative
Sb05g021590.1	5.52606	up	3.78801	up	11.1186	up	aminotransferase, putative
Sb09g023180.1	5.52509	down	2.47257	down	55.7782	down	unknown protein
Sb09g025900.1	5.49376	up	2.793	up	7.43217	up	ATHSP101 (ARABIDOPSIS THALIANA HEAT SHOCK PROTEIN 101); ATP binding / ATPase/ nucleoside-triphosphatase/ nucleotide binding / protein binding
Sb08g003400.1	5.49353	down	5.91142	down	2.06566	down	CYP71B23; electron carrier/ heme binding / iron ion binding / monooxygenase/ oxygen binding
Sb09g022420.1	5.48361	up	3.08674	up	8.20016	up	NDP1 (RANDOM POTATO CDNA CLONE); binding
Sb03g006890.1	5.46303	up	2.15924	up	5.37812	up	HSP18.2 (heat shock protein 18.2)
Sb06g024960.1	5.45446	up	2.06585	up	14.9373	up	GT72B1; UDP-glucosyltransferase/ UDP-glycosyltransferase/ transferase, transferring glycosyl groups
Sb07g001250.1	5.44486	up	2.83445	up	17.2201	up	AGL12 (AGAMOUS-LIKE 12); transcription factor
Sb03g001170.1	5.41868	up	6.67988	up	15.7253	up	LEA14 (LATE EMBRYOGENESIS ABUNDANT 14)
Sb02g024050.1	5.38493	up	2.39383	up	9.88544	up	AtGH9B8 (Arabidopsis thaliana glycosyl hydrolase 9B8); catalytic/ hydrolase, hydrolyzing O-glycosyl compounds
Sb01g041550.1	5.37412	up	2.12774	up	3.7706	up	PAP3 (PURPLE ACID PHOSPHATASE 3); acid phosphatase/ protein serine/threonine phosphatase
Sb03g002040.1	5.36355	down	3.11536	down	2.09277	down	FLS (FLAVONOL SYNTHASE); flavonol synthase
Sb08g020250.1	5.35855	up	2.24456	up	4.28727	up	UAH (UREIDOGLYCOLATE AMIDOHYDROLASE); allantoate deiminase/ metallopeptidase
Sb06g023450.1	5.35732	up	2.71805	up	6.89599	up	glycosyl hydrolase family 3 protein
Sb01g045050.1	5.34495	down	2.45874	down	15.8529	down	AP2 domain-containing transcription factor, putative
Sb10g000890.1	5.33898	up	3.39836	up	13.8775	up	haloacid dehalogenase-like hydrolase family protein
Sb02g004380.1	5.33286	up	2.78148	up	36.9959	up	ELIP1 (EARLY LIGHT-INDUCABLE PROTEIN); chlorophyll binding
Sb03g024260.1	5.29389	up	3.35876	up	13.289	up	AtbZIP44 (Arabidopsis thaliana basic leucine-zipper 44); DNA binding / protein heterodimerization/ transcription factor
Sb03g044860.1	5.28799	up	2.40325	up	7.9627	up	TPK2 (Thiamin pyrophosphokinase 2); thiamin diphosphokinase
Sb04g016970.1	5.26997	up	4.72257	up	11.7026	up	CYP71B2 (CYTOCHROME P450 71B2); electron carrier/ heme binding / iron ion binding / monooxygenase/ oxygen binding
Sb08g001240.1	5.26024	down	3.17338	down	17.7946	down	RLK (receptor lectin kinase); kinase
Sb06g023860.1	5.25622	up	2.20892	up	3.13223	up	nodulin, putative
Sb03g035500.1	5.24621	up	2.70265	up	17.9248	up	BRU6; indole-3-acetic acid amido synthetase
Sb04g024090.1	5.23045	up	4.46103	up	6.59355	up	nitrate transporter (NTP3)
Sb09g006060.1	5.22851	up	2.45592	up	2.57951	up	DNA-binding family protein
Sb08g022890.1	5.21976	up	3.41683	up	9.82503	up
Sb03g042690.1	5.21416	up	4.68259	up	6.8877	up	BGLU42 (BETA GLUCOSIDASE 42); beta-glucosidase/ catalytic/ cation binding / hydrolase, hydrolyzing O-glycosyl compounds
Sb03g013370.1	5.20514	up	2.25864	up	4.51244	up	GDSL-motif lipase/hydrolase family protein
Sb09g019630.1	5.2043	up	2.94381	up	12.0871	up	dienelactone hydrolase family protein
Sb06g024000.1	5.19038	up	2.80982	up	9.09127	up	ATHB-7 (ARABIDOPSIS THALIANA HOMEOBOX 7); transcription activator/ transcription factor
Sb10g027940.1	5.18833	up	2.55216	up	15.8897	up	GT72B1; UDP-glucosyltransferase/ UDP-glycosyltransferase/ transferase, transferring glycosyl groups
Sb02g026600.1	5.18345	up	2.19412	up	15.5705	up	CYP707A4; (+)-abscisic acid 8\'-hydroxylase/ oxygen binding
Sb02g003050.1	5.18204	up	3.20402	up	9.59186	up	INT2 (INOSITOL TRANSPORTER 2); carbohydrate transmembrane transporter/ sugar:hydrogen symporter
Sb03g006870.1	5.17715	up	2.02367	up	6.23211	up	HSP18.2 (heat shock protein 18.2)
Sb01g000260.1	5.1766	up	2.68798	up	3.29187	up	pentatricopeptide (PPR) repeat-containing protein
Sb02g010810.1	5.1765	up	2.37	up	4.5508	up	PIP2B (PLASMA MEMBRANE INTRINSIC PROTEIN 2); water channel
Sb06g028445.1	5.17423	up	2.48533	up	8.26007	up	POP2 (POLLEN-PISTIL INCOMPATIBILITY 2); 4-aminobutyrate transaminase/ 4-aminobutyrate:pyruvate transaminase
Sb02g027780.1	5.16353	up	4.33695	up	14.4041	up	ATP binding / nucleotide binding / phenylalanine-tRNA ligase
Sb03g013170.1	5.14319	up	3.80569	up	6.89941	up	MTO3 (METHIONINE OVER-ACCUMULATOR 3); methionine adenosyltransferase
Sb10g007690.1	5.13973	up	2.46653	up	4.31516	up	EXO (EXORDIUM)
Sb09g023310.1	5.13971	up	2.23925	up	7.50525	up	alanine--glyoxylate aminotransferase, putative / beta-alanine-pyruvate aminotransferase, putative / AGT, putative
Sb01g027540.1	5.13003	up	2.44503	up	7.14462	up	scpl6 (serine carboxypeptidase-like 6); serine-type carboxypeptidase
Sb09g004000.1	5.12611	up	2.13806	up	8.08127	up	rubber elongation factor (REF) family protein
Sb03g046140.1	5.11786	up	4.54446	up	12.3718	up	NQR (NADPH:QUINONE OXIDOREDUCTASE); FMN reductase
Sb03g032110.1	5.11743	up	3.07003	up	12.4896	up
Sb02g011950.1	5.10591	up	2.85352	up	11.4185	up	URH1 (URIDINE-RIBOHYDROLASE 1); adenosine nucleosidase/ hydrolase/ inosine nucleosidase/ uridine nucleosidase
Sb01g015110.1	5.10122	up	2.28793	up	5.47975	up	DSBA oxidoreductase family protein
Sb02g010800.1	5.10044	up	2.01233	up	4.47362	up	PIP2B (PLASMA MEMBRANE INTRINSIC PROTEIN 2); water channel
Sb02g030180.1	5.09668	up	5.23115	up	17.2534	up	ZPR1 (LITTLE ZIPPER 1); protein binding
Sb02g034710.1	5.09464	up	3.33415	up	35.3277	up
Sb10g007340.1	5.08013	up	2.63598	up	7.7401	up	protein kinase family protein
Sb08g004960.1	5.06004	up	2.44272	up	4.74045	up	AAP3; amino acid transmembrane transporter
Sb01g014730.1	5.0596	up	2.72027	up	7.39127	up	serpin, putative / serine protease inhibitor, putative
Sb01g039990.1	5.05451	up	4.33424	up	5.91687	up	HSP18.2 (heat shock protein 18.2)
Sb02g020475.1	5.05247	up	5.65856	up	8.19016	up	DNA-binding protein, putative
Sb10g020980.1	5.04962	up	2.60434	up	11.6131	up	protein binding / zinc ion binding
Sb07g022670.2	5.04056	up	2.54229	up	6.35986	up
Sb10g003220.1	5.04055	up	2.4925	up	9.34181	up
Sb02g010790.1	5.04035	up	2.10408	up	4.44153	up	PIP2B (PLASMA MEMBRANE INTRINSIC PROTEIN 2); water channel
Sb10g005340.1	5.03091	up	2.8422	up	6.39132	up	nodulin family protein
Sb04g028460.1	5.02014	up	2.34152	up	15.7964	up	LGT8 (GLUCOSYL TRANSFERASE FAMILY 8); polygalacturonate 4-alpha-galacturonosyltransferase/ transferase, transferring glycosyl groups / transferase, transferring hexosyl groups
Sb10g029560.1	5.01806	up	7.28677	up	9.06019	up	unknown protein
Sb01g042200.1	5.01365	up	3.24507	up	14.4543	up	HHP4 (heptahelical protein 4); receptor
Sb03g033120.1	5.01049	up	2.75066	up	7.40683	up	ATSERAT1;1 (ARABIDOPSIS THALIANA SERINE ACETYLTRANSFERASE 1;1); serine O-acetyltransferase
Sb01g046370.1	5.00954	up	2.86369	up	8.4159	up	unknown protein
Sb04g022405.1	5.00719	down	2.46189	down	113.034	down
Sb09g003060.1	5.0061	up	3.44737	up	22.2799	up	RCI2A (RARE-COLD-INDUCIBLE 2A)
Sb03g013310.1	5.00533	up	3.35262	up	10.2341	up	glycoside hydrolase family 28 protein / polygalacturonase (pectinase) family protein
Sb03g039880.1	4.96999	up	2.0977	up	7.13469	up	protease inhibitor/seed storage/lipid transfer protein (LTP) family protein
Sb03g006880.1	4.96919	up	2.13873	up	6.52383	up	HSP18.2 (heat shock protein 18.2)
Sb02g036220.1	4.94458	up	2.27138	up	14.2014	up	UDP-glucoronosyl/UDP-glucosyl transferase family protein
Sb07g022670.3	4.91626	up	2.93582	up	6.07226	up
Sb03g030900.1	4.90902	up	5.39478	up	11.4329	up
Sb08g022840.1	4.90185	up	2.37706	up	8.53558	up	unknown protein
Sb04g006100.1	4.88781	up	3.05485	up	8.24627	up	ABC transporter family protein
Sb08g019530.1	4.88528	down	2.20898	down	2.59211	down	RAP2.11 (related to AP2 11); DNA binding / transcription factor
Sb05g001580.1	4.87884	up	5.42996	up	18.4018	up	NAP (NAC-like, activated by AP3/PI); transcription factor
Sb01g044960.1	4.85904	up	5.1841	up	23.9469	up	unknown protein
Sb01g015180.1	4.85824	down	2.45004	down	35.7707	down	scarecrow-like transcription factor 9 (SCL9)
Sb07g022670.1	4.85171	up	2.75795	up	6.06607	up	GAD; calmodulin binding / glutamate decarboxylase
Sb03g038980.1	4.84899	up	2.34501	up	7.89048	up	myosin heavy chain-related
Sb10g027810.2	4.84306	up	3.22375	up	12.3601	up
Sb01g044960.2	4.84011	up	4.81412	up	22.0083	up
Sb03g032830.1	4.83345	up	2.42595	up	11.151	up	AMY3 (ALPHA-AMYLASE-LIKE 3); alpha-amylase
Sb09g020230.1	4.83248	up	2.45777	up	14.9032	up	AtCXE17 (Arabidopsis thaliana carboxyesterase 17); hydrolase
Sb08g004190.1	4.83149	up	3.96783	up	6.22477	up
Sb07g022290.1	4.83101	up	3.04007	up	7.30018	up	unknown protein
Sb02g024240.1	4.8217	up	2.76776	up	9.87531	up
Sb03g001990.1	4.81979	down	16.6378	down	7.90323	down
Sb04g028910.1	4.80815	down	2.59912	down	32.0593	down	KCS5 (3-KETOACYL-COA SYNTHASE 5); fatty acid elongase
Sb06g013950.1	4.80042	up	2.45068	up	4.78756	up	ATFP3; metal ion binding / transition metal ion binding
Sb02g010780.1	4.80002	up	2.02906	up	4.31578	up	PIP2B (PLASMA MEMBRANE INTRINSIC PROTEIN 2); water channel
Sb06g031280.1	4.78011	up	2.96027	up	6.44834	up	alphavirus core protein family
Sb02g039780.1	4.7297	up	2.17179	up	6.06011	up	VQ motif-containing protein
Sb06g016500.1	4.72454	up	2.58988	up	4.60707	up	monooxygenase, putative (MO2)
Sb02g004660.1	4.71769	up	2.4632	up	5.63306	up	acidic endochitinase (CHIB1)
Sb08g018780.1	4.71544	up	3.10026	up	9.06714	up	TT7 (TRANSPARENT TESTA 7); flavonoid 3\'-monooxygenase/ oxygen binding
Sb02g010830.1	4.7148	up	2.10092	up	4.57534	up	PIP2B (PLASMA MEMBRANE INTRINSIC PROTEIN 2); water channel
Sb01g007020.1	4.70895	up	10.3332	up	14.4452	up
Sb04g037100.1	4.70461	up	6.93222	up	9.73475	up	C2 domain-containing protein
Sb06g028640.1	4.70317	down	3.25234	down	11.1069	down	auxin-responsive family protein
Sb04g023990.1	4.6962	up	5.15544	up	7.13757	up	ANAC100 (ARABIDOPSIS NAC DOMAIN CONTAINING PROTEIN 100); transcription factor
Sb03g008000.1	4.69498	up	2.14293	up	7.35854	up	transferase, transferring glycosyl groups
Sb10g027460.1	4.6893	up	4.24964	up	9.31248	up	plastocyanin-like domain-containing protein
Sb05g008760.1	4.68008	up	2.5142	up	6.32895	up	pyruvate kinase, putative
Sb01g005870.1	4.67525	up	3.41514	up	8.99084	up	IQD5 (IQ-domain 5); calmodulin binding
Sb08g004190.2	4.66775	up	3.9575	up	5.77264	up
Sb09g020220.1	4.66412	up	2.50146	up	15.6474	up	hydrolase
Sb05g003041.1	4.66147	up	3.91718	up	4.45827	up
Sb07g022400.1	4.65848	up	2.65944	up	12.7431	up	protein kinase, putative
Sb03g029070.1	4.64998	up	2.23092	up	8.36753	up	UGT73B4 (UDP-GLYCOSYLTRANSFERASE 73B4); UDP-glucosyltransferase/ UDP-glycosyltransferase/ quercetin 3-O-glucosyltransferase/ quercetin 7-O-glucosyltransferase/ transferase, transferring glycosyl groups
Sb02g039370.1	4.63833	up	2.61868	up	11.1184	up	SRF6 (STRUBBELIG-RECEPTOR FAMILY 6); ATP binding / protein binding / protein kinase/ protein serine/threonine kinase/ protein tyrosine kinase
Sb02g034850.1	4.63828	up	3.59672	up	9.16206	up	BCS1 (CYTOCHROME BC1 SYNTHESIS); ATP binding / ATPase/ nucleoside-triphosphatase/ nucleotide binding
Sb02g041170.1	4.63229	down	2.69719	down	38.9697	down	unknown protein
Sb03g011450.1	4.61137	up	3.34901	up	2.42399	up
Sb02g001940.1	4.61019	up	3.08773	up	9.87493	up	glycine-rich protein
Sb09g026410.1	4.60496	up	3.1505	up	6.07981	up	DNAJ heat shock N-terminal domain-containing protein
Sb04g029730.1	4.60254	up	2.22675	up	7.73545	up	FIM2 (FIMBRIN-LIKE PROTEIN 2); actin binding
Sb09g006015.1	4.60253	down	2.32747	down	44.961	down	anac075 (Arabidopsis NAC domain containing protein 75); transcription factor
Sb03g013330.1	4.59616	up	3.25946	up	6.64169	up	glycoside hydrolase family 28 protein / polygalacturonase (pectinase) family protein
Sb01g047120.1	4.59544	up	2.32886	up	8.04213	up	ACD1 (ACCELERATED CELL DEATH 1); iron-sulfur cluster binding / pheophorbide a oxygenase
Sb03g022080.1	4.59523	down	3.13373	down	22.2631	down	WAK3 (wall associated kinase 3); kinase/ protein serine/threonine kinase
Sb04g030310.1	4.59131	up	4.12607	up	7.68909	up	FDH (FORMATE DEHYDROGENASE); NAD or NADH binding / binding / catalytic/ cofactor binding / oxidoreductase, acting on the CH-OH group of donors, NAD or NADP as acceptor
Sb03g001070.1	4.58697	up	2.16698	up	5.58496	up	CYP71A25; electron carrier/ heme binding / iron ion binding / monooxygenase/ oxygen binding
Sb07g020290.1	4.58576	up	2.83225	up	5.93473	up	PUB18 (PLANT U-BOX 18); ubiquitin-protein ligase
Sb04g000500.1	4.58371	up	2.55565	up	5.83871	up	AGL20 (AGAMOUS-LIKE 20); transcription factor
Sb10g027810.1	4.57878	up	3.03685	up	12.7553	up	protease inhibitor/seed storage/lipid transfer protein (LTP) family protein
Sb01g033200.1	4.57338	up	2.74657	up	13.2338	up	glycosyl hydrolase family 17 protein
Sb04g032430.1	4.5653	up	2.03224	up	4.45906	up	PIP1;5 (PLASMA MEMBRANE INTRINSIC PROTEIN 1;5); water channel
Sb04g035490.1	4.56071	up	2.74848	up	4.8706	up	heat shock protein-related
Sb06g001310.1	4.55645	up	2.32341	up	5.89864	up	leucine-rich repeat transmembrane protein kinase, putative
Sb10g006950.1	4.55307	up	3.52912	up	5.99365	up	nodulin MtN21 family protein
Sb04g022120.1	4.55216	up	2.3391	up	8.30703	up	U-box domain-containing protein
Sb10g007610.1	4.54127	up	2.02463	up	4.20192	up	PIP1;4 (PLASMA MEMBRANE INTRINSIC PROTEIN 1;4); water channel
Sb07g005210.1	4.54019	up	3.44958	up	7.2214	up	small conjugating protein ligase
Sb04g007640.1	4.53809	up	3.04305	up	9.00192	up	AOS (ALLENE OXIDE SYNTHASE); allene oxide synthase/ hydro-lyase/ oxygen binding
Sb10g029590.1	4.53118	up	2.68144	up	4.14535	up	transferase family protein
Sb03g013350.1	4.52997	up	2.77095	up	4.08345	up	GDSL-motif lipase/hydrolase family protein
Sb03g046410.1	4.52814	up	3.40495	up	4.29951	up	curculin-like (mannose-binding) lectin family protein
Sb06g017230.1	4.52633	up	2.84461	up	4.29529	up	PUB25 (PLANT U-BOX 25); binding / ubiquitin-protein ligase
Sb06g002085.1	4.52577	up	3.83174	up	4.24403	up
Sb04g028610.1	4.4978	up	2.54844	up	7.4863	up	dihydroorotate dehydrogenase family protein / dihydroorotate oxidase family protein
Sb03g001430.1	4.49091	up	3.14223	up	6.9984	up	unknown protein
Sb02g034120.1	4.49057	up	3.04303	up	8.86116	up	UGT71C4 (UDP-GLUCOSYL TRANSFERASE 71C4); quercetin 3-O-glucosyltransferase/ quercetin 7-O-glucosyltransferase/ transferase, transferring glycosyl groups
Sb04g021410.1	4.48537	up	2.2119	up	7.86998	up	ERD1 (EARLY RESPONSIVE TO DEHYDRATION 1); ATP binding / ATPase/ nucleoside-triphosphatase/ nucleotide binding / protein binding
Sb01g029080.1	4.48111	up	2.04032	up	8.60815	up	zinc finger (B-box type) family protein
Sb06g031920.1	4.4715	up	2.1093	up	2.50968	up	ATFRUCT5 (BETA-FRUCTOFURANOSIDASE 5); hydrolase, hydrolyzing O-glycosyl compounds / levanase
Sb07g015150.1	4.45962	up	2.92122	up	5.8436	up	unknown protein
Sb05g022280.1	4.45786	down	2.00249	down	50.4271	down	unknown protein
Sb03g046280.1	4.45528	up	2.32525	up	11.9366	up	armadillo/beta-catenin repeat family protein
Sb02g034130.1	4.44257	up	3.08706	up	8.37032	up	UGT71C4 (UDP-GLUCOSYL TRANSFERASE 71C4); quercetin 3-O-glucosyltransferase/ quercetin 7-O-glucosyltransferase/ transferase, transferring glycosyl groups
Sb02g008740.1	4.43902	up	4.2678	up	21.9598	up	CYP87A2; electron carrier/ heme binding / iron ion binding / monooxygenase/ oxygen binding
Sb01g002720.1	4.43526	up	2.09312	up	9.61706	up	unknown protein
Sb03g031900.1	4.42265	up	3.39627	up	8.52443	up	HCF152 (HIGH CHLOROPHYLL FLUORESCENCE 152); mRNA binding
Sb02g035110.1	4.41779	down	4.72283	down	24.722	down	unknown protein
Sb03g011710.1	4.41093	up	4.01346	up	9.6677	up	chitinase, putative
Sb06g033410.1	4.40672	up	2.83748	up	7.18948	up	AMP-dependent synthetase and ligase family protein
Sb07g005240.1	4.39176	down	2.55073	down	2.4425	down	germin-like protein, putative
Sb02g025590.1	4.38555	up	6.56637	up	6.73349	up	unknown protein
Sb05g022830.1	4.38451	up	3.0171	up	11.1869	up	unknown protein
Sb04g005330.1	4.38029	up	4.09422	up	3.05235	up	CER3 (ECERIFERUM 3); binding / catalytic/ iron ion binding / oxidoreductase
Sb07g002030.1	4.35319	down	2.3549	down	21.3467	down
Sb02g029640.2	4.33959	up	2.93052	up	12.9866	up
Sb03g003550.1	4.33507	up	4.70768	up	12.4897	up	2-oxoglutarate-dependent dioxygenase, putative
Sb01g036560.1	4.33249	up	2.51112	up	7.54145	up	anac025 (Arabidopsis NAC domain containing protein 25); transcription factor
Sb07g000380.1	4.31314	up	2.97126	up	7.54348	up	heavy-metal-associated domain-containing protein / copper chaperone (CCH)-related
Sb02g009540.1	4.30087	up	4.48686	up	8.71873	up	FATB (fatty acyl-ACP thioesterases B); acyl carrier/ acyl-[acyl-carrier-protein] hydrolase
Sb09g023520.1	4.29587	down	3.19949	down	14.9889	down	leucine-rich repeat protein kinase, putative
Sb01g008730.1	4.29236	up	2.43121	up	23.0907	up	ADH1 (ALCOHOL DEHYDROGENASE 1); alcohol dehydrogenase
Sb01g008730.3	4.28726	up	2.55151	up	22.3734	up
Sb03g034050.1	4.283	up	2.21286	up	13.5471	up	epsin N-terminal homology (ENTH) domain-containing protein / clathrin assembly protein-related
Sb09g019350.1	4.27535	up	2.73484	up	6.91027	up	glycoside hydrolase family 2 protein
Sb05g021410.1	4.27136	up	5.7866	up	8.35618	up	unknown protein
Sb09g028290.1	4.27077	up	3.06965	up	2.85552	up	unknown protein
Sb10g028920.1	4.266	up	2.12177	up	4.77031	up	HMA2; cadmium-transporting ATPase
Sb10g028600.1	4.26402	up	2.0446	up	6.57064	up	AAA-type ATPase family protein
Sb05g002050.1	4.26237	up	2.13652	up	7.86347	up	ZIFL1 (ZINC INDUCED FACILITATOR-like 1); tetracycline:hydrogen antiporter
Sb07g002510.1	4.25417	up	5.19041	up	20.4063	up	male sterility MS5, putative
Sb02g026680.1	4.24545	up	2.25422	up	4.48499	up	calcium-binding EF hand family protein
Sb09g029610.1	4.23626	up	2.07095	up	8.37951	up	APL2 (ADPGLC-PPASE LARGE SUBUNIT); glucose-1-phosphate adenylyltransferase
Sb01g019100.1	4.20117	up	2.56719	up	4.22512	up	unknown protein
Sb06g012290.1	4.19417	down	2.08249	down	56.1758	down	kelch repeat-containing F-box family protein
Sb01g044020.2	4.18525	up	2.11623	up	10.053	up
Sb02g029640.1	4.17749	up	3.00903	up	11.8273	up	BGLU11 (BETA GLUCOSIDASE 11); hydrolase, hydrolyzing O-glycosyl compounds
Sb01g045060.1	4.16848	down	2.55224	down	15.5478	down	RAP2.12; DNA binding / transcription factor
Sb10g025920.1	4.16298	up	2.28587	up	2.6505	up	CER3 (ECERIFERUM 3); binding / catalytic/ iron ion binding / oxidoreductase
Sb03g031780.1	4.16294	up	4.40485	up	7.91568	up	ATGSTU18 (GLUTATHIONE S-TRANSFERASE TAU 18); glutathione transferase
Sb02g011110.1	4.15851	up	2.38803	up	5.6868	up	unknown protein
Sb08g019210.1	4.15487	up	2.16642	up	4.02922	up	unknown protein
Sb10g002690.1	4.15432	up	2.20593	up	4.78302	up	acid phosphatase, putative
Sb09g021980.1	4.15042	up	2.03437	up	4.90457	up	unknown protein
Sb03g040910.1	4.14902	up	3.06893	up	10.9124	up	AtPPa5 (Arabidopsis thaliana pyrophosphorylase 5); inorganic diphosphatase/ pyrophosphatase
Sb08g009110.1	4.14468	down	4.39483	down	39.8427	down	3-oxoacyl-(acyl-carrier protein) reductase, chloroplast / 3-ketoacyl-acyl carrier protein reductase
Sb01g033030.1	4.13381	up	3.22534	up	5.09767	up	senescence-associated protein-related
Sb02g029580.1	4.12579	up	2.06455	up	5.1751	up	unknown protein
Sb02g031760.1	4.1215	down	3.26546	down	4.05608	down	auxin-responsive family protein
Sb07g027100.1	4.11847	up	2.2229	up	6.50536	up	transferase family protein
Sb01g035730.1	4.10423	up	8.80803	up	21.0234	up	AUD1; UDP-glucuronate decarboxylase/ catalytic/ dTDP-glucose 4,6-dehydratase
Sb09g006490.1	4.0903	up	2.72247	up	4.72457	up	ATGA2OX1 (gibberellin 2-oxidase 1); gibberellin 2-beta-dioxygenase
Sb03g041980.1	4.08436	up	2.61717	up	27.251	up	pentatricopeptide (PPR) repeat-containing protein
Sb02g028010.1	4.08342	up	3.42946	up	19.5839	up	late embryogenesis abundant protein, putative / LEA protein, putative
Sb09g029126.1	4.07848	up	2.39321	up	4.47701	up	CTP synthase, putative / UTP--ammonia ligase, putative
Sb01g011225.1	4.06346	up	2.469	up	6.62641	up	unknown protein
Sb05g002960.1	4.06093	up	3.238	up	8.51553	up	PSK1; growth factor
Sb09g027850.1	4.04542	up	2.04372	up	5.31838	up	phosphatidyl serine synthase family protein
Sb03g005760.2	4.03544	up	6.87059	up	23.206	up
Sb02g031770.1	4.03052	down	3.69908	down	7.44166	down	auxin-responsive protein, putative
Sb04g027390.1	4.03039	up	2.1282	up	4.13878	up	EXO (EXORDIUM)
Sb10g002070.1	4.02889	up	3.17579	up	3.43308	up	ADC2 (ARGININE DECARBOXYLASE 2); arginine decarboxylase
Sb06g029870.1	4.02661	up	3.58636	up	4.5619	up	wound-responsive family protein
Sb10g005180.1	4.026	up	4.195	up	4.49667	up	oxidoreductase, 2OG-Fe(II) oxygenase family protein
Sb01g032630.1	4.01315	down	2.32399	down	29.4141	down
Sb09g028390.1	4.00053	up	2.49365	up	7.88938	up	hydroxyproline-rich glycoprotein family protein
Sb07g002800.1	3.98192	up	2.08563	up	6.09602	up	unknown protein
Sb01g004490.1	3.9769	up	2.28284	up	7.35455	up	calcium-binding EF hand family protein
Sb08g016400.1	3.95089	up	2.30656	up	16.2415	up	oxidoreductase, 2OG-Fe(II) oxygenase family protein
Sb02g027350.1	3.94883	down	2.18865	down	7.50828	down	WBC11 (WHITE-BROWN COMPLEX HOMOLOG PROTEIN 11); ATPase, coupled to transmembrane movement of substances / fatty acid transporter
Sb01g028540.1	3.93966	up	2.55943	up	14.354	up	haloacid dehalogenase-like hydrolase family protein
Sb01g034790.1	3.93794	up	4.59189	up	17.939	up
Sb01g001800.1	3.91369	down	3.1811	down	4.10212	down	unknown protein
Sb04g033130.1	3.9007	up	2.82908	up	5.31107	up	enoyl-CoA hydratase, putative
Sb02g042150.1	3.89941	up	2.06871	up	2.2029	up	binding / catalytic/ oxidoreductase
Sb03g012500.2	3.88096	up	9.08939	up	20.1818	up
Sb06g002180.1	3.87591	down	2.86547	down	2.59227	down	UGT74F2 (UDP-GLUCOSYLTRANSFERASE 74F2); UDP-glucose:4-aminobenzoate acylglucosyltransferase/ UDP-glucosyltransferase/ UDP-glycosyltransferase/ transferase, transferring glycosyl groups / transferase, transferring hexosyl groups
Sb01g018190.1	3.87308	up	2.84263	up	7.78952	up	GCL2 (GCR2-LIKE 2); catalytic
Sb06g017470.1	3.8726	up	2.079	up	7.86169	up	proton-dependent oligopeptide transport (POT) family protein
Sb02g025230.1	3.87061	up	2.37809	up	2.2037	up	CER3 (ECERIFERUM 3); binding / catalytic/ iron ion binding / oxidoreductase
Sb01g033800.1	3.86813	up	3.7869	up	8.27488	up	trehalose-6-phosphate phosphatase, putative
Sb03g040000.1	3.8661	up	2.77818	up	3.67356	up	strictosidine synthase family protein
Sb01g010180.1	3.86561	down	2.16012	down	15.5883	down	MKK9 (MAP KINASE KINASE 9); MAP kinase kinase/ kinase/ protein kinase activator
Sb02g026490.2	3.86332	up	2.01198	up	19.1901	up
Sb10g021920.1	3.8567	up	2.13334	up	7.35461	up	kinesin motor protein-related
Sb02g001740.1	3.85603	down	2.08168	down	32.571	down	unknown protein
Sb10g029620.1	3.8544	up	2.95617	up	3.55089	up	transferase family protein
Sb02g042130.1	3.85216	up	2.4253	up	2.38242	up	short-chain dehydrogenase/reductase (SDR) family protein
Sb02g031780.1	3.85162	down	4.01421	down	8.83584	down	auxin-responsive protein, putative
Sb05g022900.1	3.85004	up	2.86055	up	4.00701	up	DJ-1 family protein
Sb02g028160.1	3.84874	up	3.07714	up	3.05019	up
Sb05g026840.1	3.84751	down	2.54896	down	4.22522	down	unknown protein
Sb04g004800.1	3.8269	up	2.06735	up	4.46241	up	unknown protein
Sb06g027180.1	3.82683	up	6.61818	up	10.8202	up	MYB63 (MYB DOMAIN PROTEIN 63); DNA binding / transcription activator/ transcription factor
Sb09g026210.1	3.8107	up	2.57328	up	6.93985	up	BTI1 (VIRB2-INTERACTING PROTEIN 1)
Sb04g032070.1	3.81045	down	3.31428	down	6.9031	down	unknown protein
Sb07g006020.1	3.80335	up	5.09188	up	5.54336	up
Sb07g002490.1	3.79879	up	2.75758	up	5.84133	up	magnesium transporter CorA-like protein-related
Sb02g038720.1	3.7421	up	3.50769	up	5.24785	up	COBL1 (COBRA-LIKE PROTEIN 1 PRECURSOR)
Sb01g014300.1	3.73472	up	5.41319	up	5.87631	up	transducin family protein / WD-40 repeat family protein
Sb05g002060.1	3.73428	up	2.13336	up	5.12737	up	ZIFL1 (ZINC INDUCED FACILITATOR-like 1); tetracycline:hydrogen antiporter
Sb09g025910.1	3.73172	up	2.16746	up	4.41029	up	YebC-related
Sb01g047270.1	3.72424	up	2.04994	up	7.71272	up	MUR3 (MURUS 3); catalytic/ transferase, transferring glycosyl groups
Sb06g029850.1	3.72197	up	4.473	up	6.85842	up	wound-responsive family protein
Sb08g018660.1	3.71265	up	3.82636	up	4.46168	up	integral membrane family protein
Sb01g001250.1	3.7123	up	2.39027	up	4.46766	up	unknown protein
Sb01g001690.1	3.70188	up	3.44126	up	4.5073	up	ATRAB11C (ARABIDOPSIS RAB GTPASE 11C); GTP binding
Sb10g006710.1	3.69833	up	3.04829	up	6.28789	up	MSL10 (MECHANOSENSITIVE CHANNEL OF SMALL CONDUCTANCE-LIKE 10); mechanically-gated ion channel
Sb04g033820.1	3.68403	up	3.21036	up	2.74709	up	zinc finger (C3HC4-type RING finger) family protein
Sb06g029900.1	3.67991	up	5.06953	up	6.87853	up	wound-responsive protein, putative
Sb05g007490.1	3.67333	up	2.85888	up	3.91412	up	leucine-rich repeat transmembrane protein kinase, putative
Sb01g035810.1	3.66546	up	3.85683	up	6.03929	up	unknown protein
Sb05g022565.1	3.66369	down	2.28316	down	14.418	down	serpin, putative / serine protease inhibitor, putative
Sb09g022930.1	3.65315	up	2.61643	up	8.4089	up	unknown protein
Sb04g034900.1	3.63348	up	2.56871	up	12.3421	up	PYR6; cytidylate kinase/ uridylate kinase
Sb03g007990.1	3.63193	up	2.63589	up	6.24634	up
Sb01g044410.1	3.62686	up	4.04766	up	5.44418	up	RAP2.4 (related to AP2 4); DNA binding / transcription factor
Sb09g019170.1	3.61903	up	2.2536	up	4.36586	up	ribosomal protein L1 family protein
Sb01g032640.1	3.61877	down	2.11835	down	17.5253	down
Sb01g031140.1	3.6155	up	4.35576	up	17.1801	up	HRD (HARDY); DNA binding / transcription activator/ transcription factor
Sb06g029860.1	3.61218	up	5.35817	up	7.1122	up	wound-responsive family protein
Sb03g003240.1	3.60682	up	2.25878	up	6.733	up	oxidoreductase, 2OG-Fe(II) oxygenase family protein
Sb06g029890.1	3.60613	up	5.4193	up	7.0625	up	wound-responsive family protein
Sb10g017780.1	3.6034	up	2.3744	up	13.3409	up	glycine-rich protein / oleosin
Sb01g039360.1	3.60157	down	2.58254	down	81.0957	down	33 kDa secretory protein-related
Sb08g021080.1	3.59292	up	3.55199	up	8.82007	up	DNA binding
Sb01g006560.1	3.59199	up	6.04541	up	4.68806	up	pentatricopeptide (PPR) repeat-containing protein
Sb10g029610.1	3.59159	up	3.10365	up	3.71155	up	transferase family protein
Sb04g005880.1	3.58719	up	2.34928	up	7.36115	up	cyclase family protein
Sb03g026960.1	3.5842	down	3.13121	down	18.4748	down	WAK3 (wall associated kinase 3); kinase/ protein serine/threonine kinase
Sb04g008030.1	3.58256	up	3.69031	up	7.1538	up	ATH1 (ARABIDOPSIS THALIANA HOMEOBOX GENE 1); DNA binding / sequence-specific DNA binding / transcription factor
Sb03g033340.1	3.57444	up	2.75976	up	5.411	up	SPA4 (SPA1-RELATED 4); protein binding / signal transducer
Sb04g007640.1	3.57011	up	2.46904	up	6.39984	up	AOS (ALLENE OXIDE SYNTHASE); allene oxide synthase/ hydro-lyase/ oxygen binding
Sb10g006470.1	3.56373	up	3.32772	up	16.4108	up	unknown protein
Sb07g023740.1	3.56269	up	2.28244	up	6.70859	up	ATGCN1; transporter
Sb03g034410.2	3.55904	down	2.795	down	3.98912	down
Sb01g041590.1	3.55218	down	2.54462	down	8.44285	down	unknown protein
Sb08g007690.1	3.54604	up	2.7632	up	7.22774	up	unknown protein
Sb10g028470.1	3.54573	up	2.0334	up	4.21978	up	peroxidase, putative
Sb06g018330.1	3.54012	up	2.15099	up	9.25975	up	unknown protein
Sb04g008870.1	3.53796	up	2.01228	up	5.05252	up	heavy-metal-associated domain-containing protein
Sb07g003210.1	3.53716	down	2.80774	down	4.76075	down	ATBPM1 (BTB-POZ and MATH domain 1); protein binding
Sb02g036470.1	3.5351	up	3.10518	up	2.384	up	unknown protein
Sb10g011730.1	3.52782	down	2.80205	down	5.72057	down	chloroplast nucleoid DNA-binding protein, putative
Sb03g041450.1	3.52543	up	2.08635	up	3.61627	up	BGAL10 (beta-galactosidase 10); beta-galactosidase/ catalytic/ cation binding
Sb03g034410.1	3.51716	down	2.82869	down	3.8796	down	UDP-glucoronosyl/UDP-glucosyl transferase family protein
Sb05g018060.1	3.50709	up	2.0251	up	9.39215	up	transferase family protein
Sb09g002180.1	3.50597	up	2.21897	up	5.75679	up	TET3 (TETRASPANIN3)
Sb04g021320.1	3.50487	up	2.61615	up	3.86652	up	protein binding / zinc ion binding
Sb06g029880.1	3.50412	up	5.06043	up	7.1932	up	wound-responsive family protein
Sb02g028550.1	3.49414	down	2.90238	down	5.09155	down	WAK2; ATP binding / calcium ion binding / protein kinase/ protein serine/threonine kinase
Sb01g018780.1	3.49268	up	2.9518	up	8.59768	up
Sb04g033330.1	3.49083	down	2.82487	down	24.6165	down	YSL3 (YELLOW STRIPE LIKE 3); oligopeptide transporter
Sb10g025750.1	3.48714	up	2.00647	up	8.21913	up	AtUGT85A2 (UDP-glucosyl transferase 85A2); UDP-glycosyltransferase/ glucuronosyltransferase/ transferase, transferring glycosyl groups
Sb01g032850.1	3.48368	up	3.60208	up	4.61418	up	unknown protein
Sb04g008960.1	3.47063	down	2.52978	down	7.27458	down	protein binding / zinc ion binding
Sb09g004140.1	3.46729	up	2.80142	up	5.37365	up	RAV1; DNA binding / transcription factor/ transcription repressor
Sb09g030280.1	3.46707	down	2.98863	down	29.8462	down
Sb03g045100.1	3.46521	down	2.45172	down	2.01265	down	MES3 (METHYL ESTERASE 3); hydrolase, acting on ester bonds / methyl indole-3-acetate esterase/ methyl jasmonate esterase
Sb03g014690.1	3.46031	up	2.98969	up	5.53284	up	esterase/lipase/thioesterase family protein
Sb04g029670.1	3.45563	down	3.08503	down	8.16316	down	chloroplast nucleoid DNA-binding protein, putative
Sb09g003960.1	3.44074	up	3.26438	up	4.98334	up	benzodiazepine receptor-related
Sb04g031770.1	3.4403	up	2.85186	up	8.10092	up	scarecrow-like transcription factor 8 (SCL8)
Sb02g041430.2	3.43396	down	2.06726	down	5.91354	down
Sb01g007470.1	3.43041	up	2.06608	up	4.78942	up	unknown protein
Sb02g025220.1	3.42988	up	2.1175	up	2.21794	up	CER3 (ECERIFERUM 3); binding / catalytic/ iron ion binding / oxidoreductase
Sb06g017570.1	3.42225	up	2.09333	up	4.26407	up	CLC-C (CHLORIDE CHANNEL C); anion channel/ voltage-gated chloride channel
Sb03g025280.1	3.4161	up	2.37722	up	5.0504	up	protein kinase family protein
Sb07g005340.1	3.41606	down	3.55424	down	3.21228	down	GLP9 (GERMIN-LIKE PROTEIN 9); manganese ion binding / nutrient reservoir
Sb03g039770.1	3.4031	up	3.03095	up	7.49086	up	aldo/keto reductase family protein
Sb07g028920.1	3.40241	up	2.54656	up	6.98798	up	UGT89B1 (UDP-GLUCOSYL TRANSFERASE 89B1); UDP-glycosyltransferase/ quercetin 3-O-glucosyltransferase/ quercetin 4\'-O-glucosyltransferase/ quercetin 7-O-glucosyltransferase/ transferase, transferring glycosyl groups / transferase, transferring hexosyl group
Sb08g002620.2	3.40062	up	2.08313	up	10.8783	up
Sb01g036690.1	3.40061	up	2.28825	up	10.505	up	pyruvate kinase, putative
Sb08g004990.1	3.39744	up	2.25665	up	3.76713	up	AAP3; amino acid transmembrane transporter
Sb04g029390.1	3.39336	down	3.01381	down	7.63442	down	chloroplast nucleoid DNA-binding protein, putative
Sb04g027210.1	3.38608	up	3.04213	up	7.98323	up	protein kinase family protein
Sb04g027210.2	3.37908	up	3.20796	up	7.78752	up
Sb06g026570.1	3.37718	up	2.47594	up	3.08484	up	lectin protein kinase family protein
Sb03g040970.1	3.37299	up	2.3182	up	9.31675	up	GBF4; DNA binding / sequence-specific DNA binding / transcription factor
Sb06g030780.1	3.37085	down	2.35625	down	30.6513	down	leucine-rich repeat transmembrane protein kinase, putative
Sb06g024950.1	3.36708	up	2.0747	up	3.80093	up	UGT73B4 (UDP-GLYCOSYLTRANSFERASE 73B4); UDP-glucosyltransferase/ UDP-glycosyltransferase/ quercetin 3-O-glucosyltransferase/ quercetin 7-O-glucosyltransferase/ transferase, transferring glycosyl groups
Sb09g021420.1	3.36701	down	2.467	down	17.4204	down	unknown protein
Sb07g022380.1	3.36175	down	4.10402	down	8.27971	down	S-locus protein kinase, putative
Sb03g033900.1	3.35582	up	3.4035	up	4.57844	up	unknown protein
Sb08g002670.1	3.35487	up	2.37223	up	4.78417	up	LP1; calmodulin binding
Sb05g008020.1	3.35174	up	5.55933	up	4.03608	up	CAS1 (cycloartenol synthase 1); cycloartenol synthase
Sb10g009330.1	3.35102	up	2.92743	up	6.15146	up	MYB20 (myb domain protein 20); DNA binding / transcription factor
Sb09g018070.1	3.34942	up	2.62526	up	9.59787	up	UXS4 (UDP-XYLOSE SYNTHASE 4); UDP-glucuronate decarboxylase/ catalytic
Sb02g032900.1	3.34313	up	3.28744	up	3.14832	up	dehydrodolichyl diphosphate synthase, putative / DEDOL-PP synthase, putative
Sb03g040020.1	3.34279	up	2.34667	up	7.6544	up	unknown protein
Sb09g026060.1	3.34176	up	2.53687	up	4.28858	up	pectinesterase family protein
Sb03g038250.1	3.34155	up	2.43522	up	6.35705	up	ATSIK; ATP binding / kinase/ protein kinase/ protein tyrosine kinase
Sb06g025360.1	3.34123	up	2.84314	up	6.8741	up	unknown protein
Sb01g003490.1	3.33938	up	2.12016	up	5.62392	up	histidine acid phosphatase family protein
Sb03g006410.1	3.33371	down	3.26084	down	19.5855	down	IAGLU (INDOLE-3-ACETATE BETA-D-GLUCOSYLTRANSFERASE); UDP-glycosyltransferase/ transferase, transferring glycosyl groups
Sb04g024540.1	3.33061	up	7.51628	up	19.2726	up	unknown protein
Sb05g005450.1	3.32681	up	2.2955	up	5.69015	up	ATAF2; transcription activator
Sb03g033830.1	3.3246	down	2.28226	down	4.38202	down	UDP-glucoronosyl/UDP-glucosyl transferase family protein
Sb04g035570.1	3.32072	up	2.14464	up	3.57446	up	zinc finger (C3HC4-type RING finger) family protein
Sb05g026000.1	3.31466	down	3.49979	down	13.5472	down	F-box family protein
Sb04g027580.1	3.3107	up	2.5461	up	3.48748	up	dentin sialophosphoprotein-related
Sb01g017380.1	3.3075	up	3.30528	up	9.40617	up	ACT7 (ACTIN 7); structural constituent of cytoskeleton
Sb06g023440.1	3.30678	up	2.00027	up	4.26572	up	TRX-M4 (ARABIDOPSIS THIOREDOXIN M-TYPE 4); enzyme activator
Sb09g026141.1	3.30157	down	2.66175	down	5.23218	down	light repressible receptor protein kinase
Sb07g005350.1	3.29246	down	2.62446	down	2.33574	down	germin-like protein, putative
Sb04g008960.1	3.29073	down	2.84523	down	7.0013	down	protein binding / zinc ion binding
Sb05g001086.1	3.29049	up	2.28545	up	4.53503	up	LP1; calmodulin binding
Sb07g026750.1	3.29	down	3.27395	down	3.64449	down	ATBPM1 (BTB-POZ and MATH domain 1); protein binding
Sb10g001515.1	3.28468	down	2.18155	down	4.40055	down	senescence-associated protein-related
Sb03g031790.1	3.27964	up	2.81667	up	5.21093	up	ATGSTU18 (GLUTATHIONE S-TRANSFERASE TAU 18); glutathione transferase
Sb05g008610.1	3.2735	down	2.07255	down	5.59098	down	hydrolase
Sb01g002870.1	3.27068	up	2.68664	up	4.98228	up	UDP-glucoronosyl/UDP-glucosyl transferase family protein
Sb02g042490.1	3.26046	down	2.00445	down	12.1261	down	unknown protein
Sb02g042700.1	3.25929	up	2.41959	up	6.85504	up	hypoxia-responsive family protein
Sb04g030010.1	3.25905	up	2.14002	up	5.3465	up	diacylglycerol acyltransferase family
Sb01g005230.1	3.25727	up	3.30529	up	6.61471	up
Sb01g045620.1	3.25571	down	2.05566	down	13.7407	down	lectin protein kinase family protein
Sb07g007500.1	3.25286	up	3.98571	up	7.3884	up
Sb07g016760.1	3.24515	up	2.06777	up	2.44016	up	MOD1 (MOSAIC DEATH 1); enoyl-[acyl-carrier-protein] reductase (NADH)/ enoyl-[acyl-carrier-protein] reductase/ oxidoreductase
Sb10g007560.1	3.24329	down	2.97941	down	14.6116	down	LMBR1 integral membrane family protein
Sb02g008070.1	3.24187	down	2.26819	down	9.00902	down
Sb09g021850.1	3.23359	up	2.3068	up	4.49585	up	zinc finger (C2H2 type) protein (WIP4)
Sb03g036580.1	3.23022	up	2.06135	up	5.17561	up	universal stress protein (USP) family protein
Sb02g012470.1	3.22382	up	2.88128	up	2.38455	up	oxidoreductase, 2OG-Fe(II) oxygenase family protein
Sb07g003750.1	3.2233	up	2.48343	up	7.30708	up	glycerol-3-phosphate transporter, putative / glycerol 3-phosphate permease, putative
Sb10g002750.1	3.22152	up	2.3853	up	4.42277	up	ATHB4 (ARABIDOPSIS THALIANA HOMEOBOX-LEUCINE ZIPPER PROTEIN 4); DNA binding / transcription factor
Sb01g021870.1	3.21631	up	2.13271	up	7.96392	up	calcium-transporting ATPase, plasma membrane-type, putative / Ca(2+)-ATPase, putative (ACA13)
Sb03g037140.1	3.21159	down	2.36076	down	10.216	down	RPS5 (RESISTANT TO P. SYRINGAE 5); nucleotide binding
Sb02g011210.1	3.20949	up	3.43845	up	3.09442	up	dehydrodolichyl diphosphate synthase, putative / DEDOL-PP synthase, putative
Sb08g018580.1	3.20804	up	2.07289	up	6.53431	up	MYB111 (MYB DOMAIN PROTEIN 111); DNA binding / transcription factor
Sb03g033830.1	3.20331	down	2.26986	down	4.31749	down	UDP-glucoronosyl/UDP-glucosyl transferase family protein
Sb02g039436.1	3.19724	up	2.82875	up	7.58933	up
Sb10g008880.1	3.1954	up	2.22944	up	5.34114	up	AtGH9B8 (Arabidopsis thaliana glycosyl hydrolase 9B8); catalytic/ hydrolase, hydrolyzing O-glycosyl compounds
Sb10g009410.1	3.19143	down	2.57471	down	14.4434	down	KCS5 (3-KETOACYL-COA SYNTHASE 5); fatty acid elongase
Sb06g016530.1	3.18816	up	2.03437	up	6.84376	up
Sb02g028560.1	3.1833	down	3.00542	down	5.31395	down	WAK2; ATP binding / calcium ion binding / protein kinase/ protein serine/threonine kinase
Sb09g022720.1	3.15581	down	2.0019	down	14.6232	down	unknown protein
Sb01g033010.1	3.15452	down	5.00769	down	2.15046	down	ULP1A (UB-LIKE PROTEASE 1A); SUMO-specific protease/ cysteine-type peptidase
Sb03g030450.2	3.15189	up	2.16101	up	4.6327	up
Sb03g006590.1	3.14671	down	2.053	down	6.0845	down	RAV2 (REGULATOR OF THE ATPASE OF THE VACUOLAR MEMBRANE); DNA binding / transcription factor/ transcription repressor
Sb02g034370.1	3.14651	up	3.95349	up	3.03349	up	APR3 (APS REDUCTASE 3); adenylyl-sulfate reductase
Sb08g017640.1	3.14359	up	3.61529	up	6.36465	up	universal stress protein (USP) family protein
Sb04g024630.1	3.14053	down	2.61548	down	28.2386	down	PHT2;1 (PHOSPHATE TRANSPORTER 2;1); low affinity phosphate transmembrane transporter
Sb09g028900.1	3.13751	up	3.60437	up	6.41277	up
Sb02g003600.1	3.13257	down	2.18929	down	7.904	down	hydrolase
Sb03g042380.1	3.13026	down	2.56672	down	8.05229	down	pectinacetylesterase family protein
Sb06g028180.1	3.12669	down	2.54585	down	24.2361	down	vacuolar sorting receptor, putative
Sb08g002620.1	3.1241	up	2.3076	up	13.2395	up	chalcone-flavanone isomerase family protein
Sb07g020090.1	3.1234	up	2.19076	up	4.24903	up	AP2 domain-containing transcription factor, putative
Sb07g028710.1	3.11605	up	2.22507	up	4.64213	up	XERICO; protein binding / zinc ion binding
Sb08g002680.1	3.11359	up	2.43306	up	4.31439	up	LP1; calmodulin binding
Sb10g007830.1	3.11079	up	2.92308	up	4.3249	up	senescence-associated protein-related
Sb03g042820.1	3.10315	up	2.23288	up	7.70546	up	transferase, transferring glycosyl groups
Sb03g011880.1	3.09837	up	2.89831	up	7.1081	up	CIPK1 (CBL-INTERACTING PROTEIN KINASE 1); kinase/ protein binding
Sb03g043680.1	3.09747	up	2.8085	up	6.45839	up	cysteine proteinase inhibitor-related
Sb10g010780.1	3.09596	down	3.01433	down	17.6436	down	ankyrin repeat family protein
Sb05g022570.1	3.09477	down	2.21504	down	6.55229	down	serpin, putative / serine protease inhibitor, putative
Sb01g043010.1	3.09024	up	2.67552	up	10.7344	up	DRM2 (DOMAINS REARRANGED METHYLTRANSFERASE 2); N-methyltransferase
Sb03g041370.1	3.0886	up	2.12618	up	5.63223	up	SEC14 cytosolic factor family protein / phosphoglyceride transfer family protein
Sb02g039820.1	3.08177	up	2.09612	up	7.19255	up	trehalose-6-phosphate phosphatase, putative
Sb03g030450.1	3.0807	up	2.09794	up	4.69884	up	ATMPK20; MAP kinase
Sb03g042820.2	3.07732	up	2.20779	up	7.58992	up
Sb08g008420.1	3.07695	down	2.93491	down	8.92319	down	S-locus lectin protein kinase family protein
Sb09g023460.1	3.07626	down	2.19058	down	3.01139	down
Sb01g043920.1	3.07304	up	2.55924	up	4.4501	up	unknown protein
Sb04g009190.1	3.06758	down	2.0361	down	38.0084	down	unknown protein
Sb10g011170.1	3.06062	down	2.54109	down	15.8641	down	RLK (receptor lectin kinase); kinase
Sb10g028870.1	3.05717	up	3.82626	up	6.4023	up	SLP3; serine-type peptidase
Sb02g030080.1	3.05159	up	3.25528	up	7.65878	up	unknown protein
Sb06g018740.1	3.04844	up	2.00525	up	6.99233	up	GGT1 (GAMMA-GLUTAMYL TRANSPEPTIDASE 1); gamma-glutamyltransferase/ glutathione gamma-glutamylcysteinyltransferase
Sb03g006915.1	3.04507	down	3.15576	down	20.6452	down	serine/threonine protein kinase family protein
Sb06g033650.1	3.02985	up	2.30162	up	5.02665	up	mitochondrial substrate carrier family protein
Sb02g009600.1	3.02912	up	3.32558	up	3.96786	up	ATSBT5.2; identical protein binding / serine-type endopeptidase
Sb08g002690.1	3.02693	up	2.43989	up	4.38668	up	LP1; calmodulin binding
Sb02g024770.1	3.02549	up	2.02674	up	3.48738	up	CIPK5 (CBL-INTERACTING PROTEIN KINASE 5); ATP binding / kinase/ protein kinase/ protein serine/threonine kinase
Sb07g016310.1	3.02305	up	2.19632	up	6.937	up	endomembrane protein 70, putative
Sb07g004700.1	3.02163	down	3.18036	down	2.69241	down	TT4 (TRANSPARENT TESTA 4); naringenin-chalcone synthase
Sb01g042030.1	3.0124	up	2.05654	up	5.34537	up	HAT22; transcription factor
Sb05g009350.1	3.01216	up	3.96756	up	6.86425	up	ADH1 (ALCOHOL DEHYDROGENASE 1); alcohol dehydrogenase
Sb02g009410.1	3.01109	up	2.24817	up	3.95595	up	CYP71B2 (CYTOCHROME P450 71B2); electron carrier/ heme binding / iron ion binding / monooxygenase/ oxygen binding
Sb05g008030.1	3.00946	down	2.13018	down	31.0154	down	RPM1 (RESISTANCE TO P. SYRINGAE PV MACULICOLA 1); nucleotide binding / protein binding
Sb03g007930.1	3.00496	up	2.09535	up	6.96307	up	pectinacetylesterase family protein
Sb04g022220.1	3.00447	up	2.20792	up	5.37196	up
Sb05g026380.1	2.99724	up	2.08144	up	4.62858	up	SEC14 cytosolic factor family protein / phosphoglyceride transfer family protein
Sb03g031800.1	2.99676	up	2.55494	up	5.08997	up	ATGSTU18 (GLUTATHIONE S-TRANSFERASE TAU 18); glutathione transferase
Sb06g026240.1	2.98369	up	2.2736	up	4.10469	up	scarecrow-like transcription factor 8 (SCL8)
Sb02g043220.1	2.97998	up	2.33137	up	3.14669	up	hydroxyproline-rich glycoprotein family protein
Sb07g020700.1	2.97961	up	2.21885	up	5.03469	up	AtGH9B8 (Arabidopsis thaliana glycosyl hydrolase 9B8); catalytic/ hydrolase, hydrolyzing O-glycosyl compounds
Sb01g001260.1	2.97732	up	3.33158	up	6.71479	up	unknown protein
Sb02g011220.1	2.97378	up	2.32172	up	5.4554	up	UDP-glucoronosyl/UDP-glucosyl transferase family protein
Sb07g002260.1	2.95911	down	2.5969	down	2.92699	down	LHT1; amino acid transmembrane transporter
Sb06g028570.1	2.95536	down	2.06247	down	5.68548	down	leucine-rich repeat family protein / protein kinase family protein
Sb09g030780.1	2.94886	up	3.24928	up	9.21015	up	LBD40 (LOB DOMAIN-CONTAINING PROTEIN 40)
Sb04g008720.1	2.94327	up	2.01479	up	5.90805	up	ATPPC3 (PHOSPHOENOLPYRUVATE CARBOXYLASE 3); phosphoenolpyruvate carboxylase
Sb07g003120.1	2.9409	down	2.06278	down	5.75576	down
Sb04g021510.1	2.9405	up	2.7168	up	4.89074	up	PAN domain-containing protein
Sb05g020250.1	2.9312	down	2.21383	down	15.1478	down
Sb01g040300.1	2.92508	up	2.81091	up	6.4479	up	S-locus lectin protein kinase family protein
Sb01g006420.1	2.91549	down	2.13257	down	3.67075	down	DNAJ heat shock N-terminal domain-containing protein
Sb04g029060.1	2.9047	down	2.13062	down	6.47974	down	protein binding / zinc ion binding
Sb01g015900.1	2.90461	down	2.01003	down	5.93778	down	disease resistance protein (NBS-LRR class), putative
Sb01g016110.2	2.90286	up	2.20508	up	3.80825	up
Sb09g020200.1	2.89849	up	2.53532	up	3.04285	up	unknown protein
Sb03g013340.1	2.88119	up	2.79756	up	7.37994	up	mitochondrial substrate carrier family protein
Sb03g002940.1	2.87467	down	4.41717	down	6.65775	down	unknown protein
Sb10g011210.1	2.87274	down	2.41844	down	15.3524	down	chloroplast nucleoid DNA-binding protein, putative
Sb07g022550.1	2.87204	down	2.16799	down	2.53912	down	unknown protein
Sb04g005740.1	2.86464	up	3.29774	up	2.69864	up	CYP71B25; electron carrier/ heme binding / iron ion binding / monooxygenase/ oxygen binding
Sb01g016110.1	2.86296	up	2.11684	up	3.65386	up	MATE efflux family protein
Sb02g023280.1	2.86072	down	2.01494	down	8.87072	down	unknown protein
Sb03g035610.1	2.85799	up	5.79109	up	7.09341	up	ripening-responsive protein, putative
Sb01g049480.1	2.85344	down	2.10345	down	11.9589	down	crr1 (chlororespiration reduction 1); dihydrodipicolinate reductase
Sb01g004590.1	2.84315	down	2.1627	down	4.00868	down	GLP4 (GERMIN-LIKE PROTEIN 4); manganese ion binding / nutrient reservoir
Sb09g022940.1	2.84259	up	2.45119	up	4.79091	up	NLI interacting factor (NIF) family protein
Sb06g015140.1	2.84141	up	4.26982	up	6.72429	up
Sb01g026750.1	2.83031	up	2.21321	up	3.46882	up	MATE efflux family protein
Sb04g002990.1	2.82775	up	2.09391	up	6.37457	up	hydrolase, alpha/beta fold family protein
Sb07g020030.1	2.82394	down	2.44456	down	2.48476	down	unknown protein
Sb10g027230.1	2.81117	down	2.04106	down	2.19594	down	heat shock protein binding
Sb03g042377.1	2.80458	down	2.7745	down	6.45895	down	pectinacetylesterase family protein
Sb04g026330.1	2.80393	up	2.34803	up	3.73438	up	auxin-responsive family protein
Sb04g030070.1	2.80155	down	2.35573	down	5.59674	down	lectin protein kinase, putative
Sb10g022530.1	2.79853	down	2.50388	down	14.9494	down	basic helix-loop-helix (bHLH) family protein
Sb01g026646.1	2.79814	up	2.63964	up	10.7526	up
Sb09g018150.1	2.79389	down	2.3086	down	16.4194	down	peroxidase 21 (PER21) (P21) (PRXR5)
Sb06g022620.1	2.78916	up	2.19276	up	4.23341	up	THA1 (Threonine Aldolase 1); aldehyde-lyase/ threonine aldolase
Sb02g021500.1	2.78662	down	3.80261	down	3.85058	down	WAK2; ATP binding / calcium ion binding / protein kinase/ protein serine/threonine kinase
Sb03g029990.1	2.78547	up	2.32807	up	4.00998	up	CRF2 (CYTOKININ RESPONSE FACTOR 2); DNA binding / transcription factor
Sb03g033833.1	2.78475	down	2.00291	down	6.77022	down	UDP-glucoronosyl/UDP-glucosyl transferase family protein
Sb02g024560.1	2.7825	up	3.08255	up	2.87351	up
Sb02g034760.1	2.77953	down	2.23849	down	15.0988	down	26.5 kDa class P-related heat shock protein (HSP26.5-P)
Sb09g029070.1	2.77789	up	2.4438	up	3.73388	up	AP2 domain-containing transcription factor, putative
Sb04g026940.2	2.77672	up	2.44533	up	5.13591	up
Sb02g024060.1	2.7741	up	2.22922	up	3.45819	up	hexose transporter, putative
Sb02g007680.1	2.77185	down	2.78153	down	18.8685	down
Sb09g000270.1	2.77175	up	3.51855	up	8.89156	up	CYP722A1; electron carrier/ heme binding / iron ion binding / monooxygenase/ oxygen binding
Sb01g012460.1	2.77163	up	2.41332	up	5.53435	up	myb family transcription factor
Sb09g001370.1	2.76745	down	2.06858	down	6.23162	down	ankyrin repeat family protein
Sb01g002130.1	2.76201	down	2.05639	down	14.4402	down	harpin-induced family protein / HIN1 family protein / harpin-responsive family protein
Sb02g035560.1	2.75844	down	2.12735	down	8.19097	down	CRK10 (CYSTEINE-RICH RLK10); ATP binding / kinase/ protein kinase/ protein serine/threonine kinase/ protein tyrosine kinase
Sb10g003940.1	2.75724	up	3.85482	up	9.8639	up	FT (FLOWERING LOCUS T); phosphatidylethanolamine binding / protein binding
Sb10g027660.1	2.7533	up	3.58112	up	4.66196	up	wound-responsive family protein
Sb09g024200.1	2.74849	up	2.08484	up	4.10003	up	unknown protein
Sb02g042320.1	2.74743	up	2.07637	up	6.72083	up	protein kinase family protein
Sb06g019560.1	2.7474	down	2.36015	down	6.71742	down	heavy-metal-associated domain-containing protein
Sb08g022140.1	2.74701	up	2.14729	up	4.04583	up	unknown protein
Sb02g005630.1	2.74058	down	2.25734	down	3.15979	down	AAA-type ATPase family protein
Sb03g043420.1	2.73826	up	2.95071	up	3.95552	up
Sb03g036630.1	2.73675	down	2.03088	down	17.0178	down	ARK3 (A. THALIANA RECEPTOR KINASE 3); kinase/ transmembrane receptor protein serine/threonine kinase
Sb10g006440.1	2.73421	up	2.1601	up	4.61694	up	ARF19 (AUXIN RESPONSE FACTOR 19); DNA binding / transcription factor
Sb06g022620.2	2.73096	up	2.36188	up	4.22732	up
Sb03g040070.1	2.72912	down	3.028	down	8.82599	down	CRCK1 (CALMODULIN-BINDING RECEPTOR-LIKE CYTOPLASMIC KINASE 1); ATP binding / kinase/ protein kinase/ protein serine/threonine kinase
Sb03g004830.1	2.7244	up	2.278	up	5.96025	up	CAN (CA-2+ DEPENDENT NUCLEASE); nuclease
Sb10g022670.1	2.7181	down	2.20592	down	11.607	down	unknown protein
Sb08g020020.1	2.71759	up	2.14281	up	4.2873	up	transducin family protein / WD-40 repeat family protein
Sb02g014890.1	2.71614	down	2.40057	down	4.79706	down
Sb01g032020.1	2.71599	up	2.68857	up	15.9394	up	BRU6; indole-3-acetic acid amido synthetase
Sb04g009380.1	2.71316	down	2.31446	down	11.8113	down	hydroxyproline-rich glycoprotein family protein
Sb03g039990.1	2.71252	down	2.71796	down	2.72693	down	SOUL-1; binding
Sb02g025140.1	2.70966	down	2.94827	down	7.77749	down	GEX2 (GAMETE EXPRESSED 2)
Sb09g024125.1	2.70831	down	2.31544	down	8.28314	down	disease resistance protein (NBS-LRR class), putative
Sb02g000930.1	2.68996	down	2.64271	down	2.65832	down	flavin-containing monooxygenase family protein / FMO family protein
Sb10g024020.1	2.6863	up	4.33588	up	7.23122	up	glycoside hydrolase family 28 protein / polygalacturonase (pectinase) family protein
Sb10g024150.1	2.67755	down	2.86716	down	21.627	down	leucine-rich repeat family protein / protein kinase family protein
Sb01g016650.1	2.67581	up	2.60215	up	3.43708	up	FAD-binding domain-containing protein
Sb09g008630.1	2.66551	up	2.21837	up	4.83149	up	unknown protein
Sb01g016510.1	2.66498	down	2.10506	down	7.19376	down	disease resistance protein (NBS-LRR class), putative
Sb09g004600.1	2.66111	up	2.36952	up	7.68196	up	lipase class 3 family protein
Sb02g011100.1	2.65663	up	4.44428	up	7.28039	up	protein binding / structural molecule
Sb10g008670.1	2.65602	up	2.33859	up	2.67855	up	proton-dependent oligopeptide transport (POT) family protein
Sb01g049710.1	2.65565	up	3.42863	up	2.99584	up	unknown protein
Sb03g046130.1	2.6536	up	2.52284	up	6.09883	up	NQR (NADPH:QUINONE OXIDOREDUCTASE); FMN reductase
Sb01g021480.1	2.65241	up	2.13452	up	5.27634	up	AtIDD7 (Arabidopsis thaliana Indeterminate(ID)-Domain 7); nucleic acid binding / transcription factor/ zinc ion binding
Sb02g000390.1	2.65154	down	2.00911	down	3.81534	down	receptor serine/threonine kinase, putative
Sb04g002940.1	2.64979	down	2.29912	down	3.69976	down	NLP7 (NIN LIKE PROTEIN 7); transcription factor
Sb06g017050.1	2.64916	up	7.17592	up	43.2192	up	late embryogenesis abundant domain-containing protein / LEA domain-containing protein
Sb05g025660.1	2.64805	down	2.11527	down	2.14485	down	aminotransferase, putative
Sb07g028215.1	2.63995	down	2.18737	down	3.81633	down	WAK5 (WALL ASSOCIATED KINASE 5); kinase/ protein serine/threonine kinase
Sb05g025660.2	2.63627	down	2.01298	down	2.09373	down
Sb06g023130.1	2.6324	down	2.08005	down	17.267	down	TCP family transcription factor, putative
Sb01g015290.1	2.62972	up	6.58217	up	7.34718	up	CYP76C2; electron carrier/ heme binding / iron ion binding / monooxygenase/ oxygen binding
Sb04g026940.1	2.62938	up	2.27874	up	5.74337	up	NIT4 (NITRILASE 4); 3-cyanoalanine hydratase/ cyanoalanine nitrilase/ indole-3-acetonitrile nitrilase/ nitrilase/ nitrile hydratase
Sb03g000320.1	2.62775	up	2.38235	up	4.18519	up	unknown protein
Sb05g004100.1	2.62626	up	2.11562	up	4.1448	up
Sb05g003480.1	2.6255	down	2.15632	down	10.739	down	RBCS1A (RIBULOSE BISPHOSPHATE CARBOXYLASE SMALL CHAIN 1A); copper ion binding / ribulose-bisphosphate carboxylase
Sb03g008330.1	2.61832	down	2.98181	down	9.13034	down	peptidyl-prolyl cis-trans isomerase cyclophilin-type family protein
Sb01g029940.1	2.61194	up	3.27761	up	6.27188	up	exonuclease family protein
Sb01g003910.1	2.6096	up	2.63124	up	3.69337	up	unknown protein
Sb01g028080.1	2.60642	up	3.89285	up	7.70832	up	binding
Sb02g033780.1	2.60501	up	2.62032	up	5.0192	up	protein binding / zinc ion binding
Sb09g003120.1	2.60485	up	2.3205	up	4.12932	up	unknown protein
Sb07g024560.1	2.6024	up	2.12103	up	4.72035	up	lyase
Sb01g038650.1	2.60008	up	2.01166	up	7.76614	up	LBD1 (LOB DOMAIN-CONTAINING PROTEIN 1)
Sb01g050590.1	2.59939	down	2.69322	down	5.31613	down	TRN2 (TORNADO 2)
Sb03g037110.1	2.59842	down	2.5317	down	6.51757	down	unknown protein
Sb01g038220.1	2.59615	down	2.24797	down	3.61736	down	glycosyl hydrolase family 17 protein
Sb01g036240.1	2.59552	down	2.00939	down	14.3148	down	photosystem II family protein
Sb03g000830.1	2.59087	down	5.96444	down	6.19854	down	unknown protein
Sb04g023730.1	2.59062	up	4.83716	up	5.1336	up	ethylene insensitive 3 family protein
Sb08g007130.1	2.57907	up	4.82995	up	6.8008	up	ATDGK2 (Diacylglycerol kinase 2); diacylglycerol kinase
Sb05g024890.1	2.57581	up	2.6155	up	8.10197	up	UGT73C6 (UDP-glucosyl transferase 73C6); UDP-glucosyltransferase/ UDP-glycosyltransferase/ quercetin 3-O-glucosyltransferase/ quercetin 4\'-O-glucosyltransferase/ quercetin 7-O-glucosyltransferase/ transferase, transferring glycosyl groups
Sb02g033070.1	2.57251	up	2.0256	up	2.81732	up	ATEXLA1 (ARABIDOPSIS THALIANA EXPANSIN-LIKE A1)
Sb01g048880.1	2.55978	up	2.65582	up	3.35047	up	glycoside hydrolase family 28 protein / polygalacturonase (pectinase) family protein
Sb04g008150.1	2.55718	up	2.02494	up	3.69529	up	TMT2 (TONOPLAST MONOSACCHARIDE TRANSPORTER2); carbohydrate transmembrane transporter/ nucleoside transmembrane transporter/ sugar:hydrogen symporter
Sb04g023640.1	2.55682	up	2.3553	up	3.43525	up	ATGCH; 3,4-dihydroxy-2-butanone-4-phosphate synthase/ GTP cyclohydrolase II
Sb06g017190.2	2.55544	up	2.71686	up	27.3979	up
Sb09g023480.1	2.54836	up	2.23933	up	4.38405	up	leucine-rich repeat transmembrane protein kinase, putative
Sb04g008230.1	2.54651	down	2.78744	down	7.74496	down
Sb03g037120.1	2.5385	down	2.26708	down	6.1696	down	disease resistance protein-related
Sb02g043670.1	2.53842	up	2.04264	up	2.16784	up	NAS4 (NICOTIANAMINE SYNTHASE 4); nicotianamine synthase
Sb09g024400.1	2.53324	up	2.00514	up	4.3383	up	ERF9 (ERF DOMAIN PROTEIN 9); DNA binding / transcription factor/ transcription repressor
Sb01g015360.1	2.52611	up	2.38029	up	4.78722	up	CYP71B2 (CYTOCHROME P450 71B2); electron carrier/ heme binding / iron ion binding / monooxygenase/ oxygen binding
Sb01g003470.1	2.51834	down	2.02862	down	4.39173	down	cinnamoyl-CoA reductase family
Sb03g013470.1	2.5136	up	5.95682	up	8.6292	up	scpl33 (serine carboxypeptidase-like 33); serine-type carboxypeptidase
Sb03g013810.1	2.50797	up	2.2537	up	9.81304	up
Sb04g035820.1	2.50568	down	2.25079	down	6.34919	down	oxidoreductase, 2OG-Fe(II) oxygenase family protein
Sb10g010770.1	2.50334	down	2.4754	down	16.2658	down	ankyrin repeat family protein
Sb01g013150.1	2.50084	up	2.27152	up	2.55203	up	NAS4 (NICOTIANAMINE SYNTHASE 4); nicotianamine synthase
Sb10g011000.1	2.49792	up	2.51718	up	10.8824	up	RLK (receptor lectin kinase); kinase
Sb01g009300.1	2.49281	up	2.53638	up	3.55071	up	ACT domain-containing protein
Sb04g032260.1	2.48579	up	2.20532	up	2.38797	up	GDSL-motif lipase/hydrolase family protein
Sb06g000540.1	2.47881	down	2.08669	down	19.2517	down
Sb09g010410.1	2.4728	down	2.11011	down	2.67091	down	unknown protein
Sb01g038300.1	2.47189	up	2.07079	up	5.26759	up	ATUBA1; ubiquitin activating enzyme/ ubiquitin-protein ligase
Sb02g034725.1	2.46852	up	2.61258	up	4.14121	up	unknown protein
Sb05g008235.1	2.4528	down	2.06959	down	10.2688	down
Sb02g002700.1	2.44768	down	2.18414	down	11.5073	down
Sb02g035540.1	2.44536	down	2.16304	down	7.99808	down	CRK6 (CYSTEINE-RICH RLK 6); kinase
Sb01g049260.1	2.44441	up	2.2161	up	16.9895	up	pentatricopeptide (PPR) repeat-containing protein
Sb04g033200.1	2.44283	up	3.36789	up	4.93186	up	transporter-related
Sb03g030330.1	2.44242	down	4.0617	down	3.08807	down	ATRL6 (ARABIDOPSIS RAD-LIKE 6); transcription factor
Sb08g004860.1	2.43666	down	2.05898	down	10.5663	down	anac063 (Arabidopsis NAC domain containing protein 63); transcription factor
Sb02g031830.1	2.42927	down	2.22962	down	6.41717	down	auxin-responsive family protein
Sb10g023390.1	2.42507	down	2.10769	down	3.71566	down	agenet domain-containing protein
Sb04g028415.2	2.42171	up	2.87496	up	5.25114	up
Sb10g005770.1	2.42091	up	2.20739	up	5.4517	up	HCT (HYDROXYCINNAMOYL-COA SHIKIMATE/QUINATE HYDROXYCINNAMOYL TRANSFERASE); quinate O-hydroxycinnamoyltransferase/ shikimate O-hydroxycinnamoyltransferase/ transferase
Sb01g045990.1	2.41801	up	2.02612	up	5.70012	up	unknown protein
Sb01g041290.1	2.4117	down	2.03916	down	8.98568	down	thaumatin, putative
Sb02g027570.1	2.39781	up	2.2388	up	2.629	up	ATCSLE1; cellulose synthase/ transferase, transferring glycosyl groups
Sb03g028670.1	2.39626	down	4.93862	down	6.12168	down	CYP72A15; electron carrier/ heme binding / iron ion binding / monooxygenase/ oxygen binding
Sb03g033000.1	2.38484	up	3.56453	up	3.27584	up
Sb04g006087.1	2.3839	up	2.67212	up	8.07136	up	ABC transporter family protein
Sb08g019030.1	2.37908	down	2.57167	down	8.18381	down	amino acid transporter family protein
Sb02g024380.1	2.37677	down	2.37514	down	7.19922	down	LTA2; dihydrolipoyllysine-residue acetyltransferase
Sb06g027405.1	2.37366	up	2.30997	up	6.20257	up	transcription factor
Sb07g008540.1	2.37339	down	2.30257	down	11.2351	down	protein kinase family protein
Sb09g001050.1	2.37106	up	2.34007	up	2.68436	up	protease inhibitor, putative
Sb10g000910.1	2.36881	up	2.28711	up	3.13301	up	PYR6; cytidylate kinase/ uridylate kinase
Sb01g017430.1	2.36745	up	4.43175	up	9.68525	up	ACT7 (ACTIN 7); structural constituent of cytoskeleton
Sb03g045820.1	2.3664	down	2.41008	down	10.9494	down	ATGSTU8 (GLUTATHIONE S-TRANSFERASE TAU 8); glutathione transferase
Sb03g002700.1	2.36595	up	3.4987	up	2.95925	up	unknown protein
Sb03g005800.1	2.35181	down	2.08	down	16.7973	down	leucine-rich repeat transmembrane protein kinase, putative
Sb06g032690.1	2.33689	down	2.13984	down	11.2535	down	LHCB6 (LIGHT HARVESTING COMPLEX PSII SUBUNIT 6); chlorophyll binding
Sb02g006300.1	2.33678	down	2.14291	down	3.7847	down	pathogenesis-related thaumatin family protein
Sb02g031710.1	2.33451	down	3.23358	down	14.8637	down	auxin-responsive family protein
Sb09g023190.1	2.33268	down	2.60511	down	3.24337	down	AP2 domain-containing transcription factor, putative
Sb04g035200.1	2.33123	up	2.64095	up	4.32245	up	pectinesterase family protein
Sb04g021960.1	2.3291	up	2.55942	up	3.46713	up	ATHSP101 (ARABIDOPSIS THALIANA HEAT SHOCK PROTEIN 101); ATP binding / ATPase/ nucleoside-triphosphatase/ nucleotide binding / protein binding
Sb02g009340.1	2.32898	up	4.77177	up	3.8928	up	DIR1 (DEFECTIVE IN INDUCED RESISTANCE 1); lipid binding / lipid transporter
Sb06g022980.1	2.32673	up	2.16683	up	9.7917	up	wall-associated kinase, putative
Sb03g035790.1	2.32532	up	2.15232	up	2.25528	up	unknown protein
Sb01g013760.1	2.32476	up	2.46287	up	2.39434	up	PLA IIIA (PATATIN-LIKE PROTEIN 6)
Sb04g007660.1	2.3224	down	2.53764	down	3.38204	down	BGAL1 (Beta galactosidase 1); beta-galactosidase/ catalytic/ cation binding / heme binding / peroxidase/ sugar binding
Sb01g033283.1	2.32196	up	2.03649	up	7.34587	up	unknown protein
Sb04g032260.2	2.31351	up	3.10476	up	3.02249	up
Sb10g010810.1	2.31136	down	2.28344	down	7.56764	down	ankyrin repeat family protein
Sb07g022520.1	2.30611	down	2.21416	down	3.19585	down	GER1 (GERMIN-LIKE PROTEIN 1); oxalate oxidase
Sb03g046263.1	2.29923	up	2.02994	up	3.73676	up
Sb02g032330.1	2.29276	up	2.0178	up	4.32007	up	auxin efflux carrier family protein
Sb04g028020.1	2.29209	up	3.10944	up	2.25332	up	NIP4;2 (NOD26-LIKE INTRINSIC PROTEIN 4;2); water channel
Sb04g009200.1	2.28955	down	2.05469	down	6.89157	down
Sb08g005906.1	2.27697	up	4.49123	up	7.17866	up	phosphoribosylamine--glycine ligase (PUR2)
Sb04g007350.1	2.26883	up	2.04282	up	4.96057	up
Sb01g020280.1	2.26854	down	2.23371	down	3.48324	down	short-chain dehydrogenase/reductase (SDR) family protein
Sb03g002970.1	2.26518	up	2.77569	up	2.18092	up	glutaredoxin family protein
Sb09g027410.1	2.26345	down	2.19372	down	13.8375	down	hydroxyproline-rich glycoprotein family protein
Sb02g014900.1	2.26332	down	2.52587	down	2.85706	down
Sb03g028380.1	2.26278	up	3.59751	up	6.04492	up	polygalacturonase, putative / pectinase, putative
Sb08g021950.1	2.25911	up	2.56153	up	5.87505	up	EFR (EF-TU RECEPTOR); ATP binding / kinase/ protein serine/threonine kinase
Sb09g007250.1	2.2582	down	2.10075	down	2.77326	down	S-locus lectin protein kinase family protein
Sb03g002050.1	2.25742	down	3.1208	down	5.16982	down	BZIP61; DNA binding / transcription activator/ transcription factor
Sb05g027230.1	2.25609	down	2.16237	down	5.63991	down	WAK4 (wall associated kinase 4); ATP binding / calcium ion binding / protein kinase/ protein serine/threonine kinase
Sb01g032785.1	2.25196	down	2.81228	down	2.31116	down	mob1/phocein family protein
Sb01g034870.1	2.25169	up	2.01255	up	4.01441	up	ATGPX4 (GLUTATHIONE PEROXIDASE 4); glutathione peroxidase
Sb06g027360.1	2.2449	down	2.39846	down	7.15649	down	WAKL1 (wall associated kinase-like 1); kinase
Sb05g008240.1	2.23653	down	2.61502	down	13.2999	down	CES101 (CALLUS EXPRESSION OF RBCS 101); ATP binding / carbohydrate binding / kinase/ protein kinase/ protein serine/threonine kinase/ protein tyrosine kinase/ sugar binding
Sb02g038170.1	2.2316	up	2.26119	up	8.66037	up	BRU6; indole-3-acetic acid amido synthetase
Sb07g021060.1	2.22811	up	2.27801	up	7.80844	up	formin homology 2 domain-containing protein / FH2 domain-containing protein
Sb03g034120.1	2.22792	down	3.06962	down	11.8354	down	unknown protein
Sb01g008640.1	2.22339	down	3.183	down	7.4451	down
Sb04g030660.1	2.22154	up	2.40019	up	3.23081	up	CYP707A1; (+)-abscisic acid 8\'-hydroxylase/ oxygen binding
Sb06g023190.1	2.22062	up	2.5841	up	4.71717	up	unknown protein
Sb07g006470.1	2.21744	down	2.0389	down	4.39116	down	disease resistance family protein
Sb02g006240.1	2.21614	up	2.36771	up	3.28683	up	leucine-rich repeat transmembrane protein kinase, putative
Sb05g001380.1	2.21318	up	2.01427	up	2.02548	up	unknown protein
Sb08g018610.1	2.2113	down	3.19729	down	12.0896	down	light repressible receptor protein kinase
Sb01g041450.1	2.1995	up	2.26367	up	7.36563	up	U-box domain-containing protein
Sb02g031330.1	2.19097	up	2.07532	up	3.15199	up	MSI3 (MULTICOPY SUPPRESSOR OF IRA1 3); protein binding
Sb07g019320.1	2.1871	down	2.07581	down	8.6607	down	CYP38 (cyclophilin 38); peptidyl-prolyl cis-trans isomerase
Sb03g042900.2	2.18463	down	2.38028	down	6.65572	down
Sb02g035400.1	2.17712	down	2.22183	down	8.24096	down	EP1; protein kinase
Sb03g033160.1	2.17642	down	2.38069	down	16.2297	down	MYB37 (MYB DOMAIN PROTEIN 37); DNA binding / transcription factor
Sb02g002830.1	2.17479	up	3.16213	up	3.92004	up	PSBR (photosystem II subunit R)
Sb09g026100.1	2.17095	up	3.40469	up	2.89606	up	PAP1 (PHYTOCHROME-ASSOCIATED PROTEIN 1); transcription factor
Sb03g041080.1	2.16926	up	2.32355	up	3.08292	up	magnesium transporter CorA-like family protein (MRS2-3)
Sb04g026730.2	2.16529	up	2.14766	up	4.67814	up
Sb04g007900.1	2.15725	down	2.10609	down	2.85379	down	OASB (O-ACETYLSERINE (THIOL) LYASE B); cysteine synthase
Sb10g007250.1	2.15628	down	2.23789	down	4.32953	down	unknown protein
Sb03g027080.1	2.15201	down	2.42576	down	6.52914	down	AtRLP46 (Receptor Like Protein 46); kinase/ protein binding
Sb01g004190.1	2.14506	up	4.33189	up	3.91644	up	ADPG1; polygalacturonase
Sb05g019820.1	2.13793	down	2.21214	down	3.12267	down	TT4 (TRANSPARENT TESTA 4); naringenin-chalcone synthase
Sb02g029940.1	2.13561	down	2.06771	down	7.40027	down	unknown protein
Sb09g000780.1	2.1266	up	2.55289	up	2.22678	up	nodulin MtN21 family protein
Sb03g044190.1	2.12585	up	2.04487	up	3.93726	up	unknown protein
Sb03g039860.1	2.12214	down	2.14161	down	8.90893	down	ankyrin repeat family protein
Sb04g005690.1	2.12194	down	2.32165	down	2.38747	down	unknown protein
Sb01g010740.1	2.12124	up	2.58593	up	3.11303	up	SDG37; zinc ion binding
Sb06g019510.1	2.12023	down	2.77494	down	6.91359	down	heavy-metal-associated domain-containing protein
Sb03g032000.1	2.11796	up	2.00151	up	4.01191	up	ABCB4 (ATP BINDING CASSETTE SUBFAMILY B4); ATPase, coupled to transmembrane movement of substances / xenobiotic-transporting ATPase
Sb04g003080.1	2.11771	down	2.08887	down	29.8425	down	DIT2.1 (DICARBOXYLATE TRANSPORT 2.1); oxoglutarate:malate antiporter
Sb03g029580.1	2.11179	up	2.11606	up	2.32606	up	lipase, putative
Sb09g005860.1	2.11009	down	2.10514	down	4.49627	down	unknown protein
Sb06g025650.1	2.10309	up	2.20772	up	2.85671	up	LHW (LONESOME HIGHWAY); protein homodimerization/ transcription activator/ transcription factor
Sb01g031540.1	2.10282	down	2.03779	down	3.25271	down	UDP-glucoronosyl/UDP-glucosyl transferase family protein
Sb09g000410.1	2.09836	down	2.2552	down	11.0933	down	AFH1 (FORMIN HOMOLOGY 1); actin binding / actin filament binding / protein binding
Sb01g020850.1	2.08801	down	2.4026	down	4.46543	down	ATPase, coupled to transmembrane movement of substances
Sb10g026190.1	2.07751	up	2.10408	up	2.37899	up	HPT1 (HOMOGENTISATE PHYTYLTRANSFERASE 1); homogentisate phytyltransferase/ prenyltransferase
Sb02g039920.1	2.06926	up	5.3749	up	4.40291	up
Sb02g025530.1	2.06275	up	3.44452	up	4.66114	up	RAP2.12; DNA binding / transcription factor
Sb01g034650.1	2.06207	down	2.37688	down	3.20661	down	CYP71B2 (CYTOCHROME P450 71B2); electron carrier/ heme binding / iron ion binding / monooxygenase/ oxygen binding
Sb01g031560.1	2.06029	down	2.06397	down	3.11752	down	UGT74F2 (UDP-GLUCOSYLTRANSFERASE 74F2); UDP-glucose:4-aminobenzoate acylglucosyltransferase/ UDP-glucosyltransferase/ UDP-glycosyltransferase/ transferase, transferring glycosyl groups / transferase, transferring hexosyl groups
Sb08g017560.1	2.05734	down	2.18847	down	4.47277	down	calmodulin-binding protein
Sb03g026630.1	2.05675	up	2.46574	up	3.13409	up	AGP22 (ARABINOGALACTAN PROTEIN 22)
Sb02g025530.2	2.05614	up	3.47707	up	4.49904	up
Sb10g003420.1	2.05606	down	2.18327	down	10.0205	down	GDSL-motif lipase/hydrolase family protein
Sb10g004400.1	2.05553	down	2.10874	down	5.31107	down	protein kinase family protein / U-box domain-containing protein
Sb10g004405.1	2.05129	down	2.05373	down	5.44369	down
Sb09g000700.1	2.05001	up	2.35641	up	5.20536	up	unknown protein
Sb01g032580.1	2.03558	up	6.40446	up	17.418	up	LBD40 (LOB DOMAIN-CONTAINING PROTEIN 40)
Sb06g017190.1	2.03099	up	2.45492	up	9.13348	up	XND1; transcription factor
Sb02g042860.1	2.02401	down	2.17881	down	3.60029	down	peroxidase, putative
Sb10g027080.1	2.01743	up	2.33472	up	2.98931	up	protein binding
Sb06g025750.1	2.00888	up	5.95763	up	8.53994	up	HDG1 (HOMEODOMAIN GLABROUS 1); DNA binding / transcription factor
Sb01g032780.1	2.00855	down	2.71647	down	2.51864	down	mob1/phocein family protein
Sb09g025060.1	2.00666	down	4.40952	down	2.58286	down	unknown protein
Sb01g035050.1	2.00525	down	2.34635	down	3.8736	down	ANNAT4 (ANNEXIN ARABIDOPSIS 4); calcium ion binding / calcium-dependent phospholipid binding
Sb03g046100.1	2.00375	down	2.09394	down	4.71085	down	C2 domain-containing protein
Sb01g016680.1	2.00014	down	2.20187	down	2.48129	down	DNAJ heat shock N-terminal domain-containing protein

## Sheet: Supporting Table S2
Supporting Table S2 - Gene Ontology (GO) terms enriched (p<0.05) in the genes differentially expressed in response to drought
UP-REGULATED GENES
GO term	Description	Number in input list (out of 793)	Number in BG/Ref (out of 26243)	Fold Enrichment	p-value
BIOLOGICAL PROCESS
GO:0010876	lipid localization	14	16	26.75	6.8e-20
GO:0009415	response to water	47	393	3.66	5e-15
GO:0009414	response to water deprivation	44	374	3.6	6.1e-14
GO:0009644	response to high light intensity	23	121	5.81	2.7e-12
GO:0042221	response to chemical stimulus	179	3244	1.69	2.3e-12
GO:0009737	response to abscisic acid stimulus	58	664	2.67	3.6e-12
GO:0006950	response to stress	191	3705	1.58	1e-10
GO:0009628	response to abiotic stimulus	136	2423	1.72	1.6e-10
GO:0009642	response to light intensity	24	164	4.47	2.8e-10
GO:0009719	response to endogenous stimulus	104	1755	1.81	9.4e-10
GO:0050896	response to stimulus	286	6230	1.4	1.5e-09
GO:0009725	response to hormone stimulus	93	1601	1.78	1.5e-08
GO:0043155	negative regulation of photosynthesis, light reaction	8	18	13.59	2.4e-08
GO:0010205	photoinhibition	8	18	13.59	2.4e-08
GO:0006833	water transport	7	13	16.46	3.5e-08
GO:0010033	response to organic substance	113	2117	1.63	4.8e-08
GO:0042044	fluid transport	7	14	15.29	6.8e-08	#REF!
GO:0006970	response to osmotic stress	46	631	2.23	1.1e-07	#REF!
GO:0009788	negative regulation of abscisic acid mediated signaling pathway	11	49	6.86	2.1e-07	#REF!
GO:0009266	response to temperature stimulus	58	902	1.97	2.2e-07	#REF!
GO:0009408	response to heat	29	324	2.74	3.6e-07	#REF!
GO:0009611	response to wounding	28	312	2.74	5.4e-07	#REF!
GO:0009416	response to light stimulus	59	965	1.87	8.8e-07	#REF!
GO:0010035	response to inorganic substance	29	338	2.62	8.6e-07	#REF!
GO:0034641	cellular nitrogen compound metabolic process	47	718	2	1.6e-06	#REF!
GO:0009314	response to radiation	59	988	1.83	1.8e-06	#REF!
GO:0046173	polyol biosynthetic process	6	15	12.23	3.1e-06	#REF!
GO:0042548	regulation of photosynthesis, light reaction	8	32	7.64	4e-06	#REF!
GO:0010286	heat acclimation	9	43	6.4	4.9e-06	#REF!
GO:0010109	regulation of photosynthesis	8	33	7.41	5.1e-06	#REF!
GO:0009651	response to salt stress	37	536	2.11	5.7e-06	#REF!
GO:0048610	reproductive cellular process	7	27	7.93	1.2e-05	#REF!
GO:0009787	regulation of abscisic acid mediated signaling pathway	12	88	4.17	1.5e-05	#REF!
GO:0009605	response to external stimulus	51	881	1.77	1.8e-05	#REF!
GO:0032787	monocarboxylic acid metabolic process	41	661	1.9	2.4e-05	#REF!
GO:0042538	hyperosmotic salinity response	14	125	3.42	3e-05	#REF!
GO:0016052	carbohydrate catabolic process	27	371	2.22	3.8e-05	#REF!
GO:0000272	polysaccharide catabolic process	15	146	3.14	4.4e-05	#REF!
GO:0006470	protein amino acid dephosphorylation	14	132	3.24	5.5e-05	#REF!
GO:0009409	response to cold	38	625	1.86	6.8e-05	#REF!
GO:0009064	glutamine family amino acid metabolic process	12	102	3.6	6.6e-05	#REF!
GO:0016311	dephosphorylation	15	151	3.04	6.5e-05	#REF!
GO:0009738	abscisic acid mediated signaling pathway	17	192	2.71	9.4e-05	#REF!
GO:0008610	lipid biosynthetic process	40	694	1.76	0.00014	#REF!
GO:0009753	response to jasmonic acid stimulus	25	362	2.11	0.00016	#REF!
GO:0008361	regulation of cell size	36	617	1.78	0.00022	#REF!
GO:0010119	regulation of stomatal movement	13	133	2.99	0.00023	#REF!
GO:0006720	isoprenoid metabolic process	16	187	2.62	0.00022	#REF!
GO:0043467	regulation of generation of precursor metabolites and energy	8	54	4.53	0.00022	#REF!
GO:0046165	alcohol biosynthetic process	12	117	3.14	0.00025	#REF!
GO:0006721	terpenoid metabolic process	14	154	2.78	0.00028	#REF!
GO:0006972	hyperosmotic response	14	155	2.76	0.0003	#REF!
GO:0048585	negative regulation of response to stimulus	14	156	2.74	0.00032	#REF!
GO:0005975	carbohydrate metabolic process	69	1452	1.45	0.00033	#REF!
GO:0009687	abscisic acid metabolic process	6	32	5.73	0.00036	#REF!
GO:0046394	carboxylic acid biosynthetic process	36	637	1.73	0.0004	#REF!
GO:0016053	organic acid biosynthetic process	36	637	1.73	0.0004	#REF!
GO:0032535	regulation of cellular component size	36	640	1.72	0.00044	#REF!
GO:0006869	lipid transport	13	143	2.78	0.00046	#REF!
GO:0006855	multidrug transport	11	109	3.09	0.00051	#REF!
GO:0043288	apocarotenoid metabolic process	6	34	5.39	0.0005	#REF!
GO:0051761	sesquiterpene metabolic process	6	34	5.39	0.0005	#REF!
GO:0006536	glutamate metabolic process	6	34	5.39	0.0005	#REF!
GO:0006714	sesquiterpenoid metabolic process	6	34	5.39	0.0005
GO:0000302	response to reactive oxygen species	16	203	2.41	0.00054
GO:0090066	regulation of anatomical structure size	36	648	1.7	0.00054
GO:0043436	oxoacid metabolic process	62	1301	1.46	0.00058
GO:0019752	carboxylic acid metabolic process	62	1301	1.46	0.00058
GO:0006082	organic acid metabolic process	62	1302	1.46	0.00059
GO:0042542	response to hydrogen peroxide	14	167	2.56	0.00064
GO:0044271	cellular nitrogen compound biosynthetic process	30	513	1.79	0.00066
GO:0009767	photosynthetic electron transport chain	8	64	3.82	0.0007
GO:0042180	cellular ketone metabolic process	62	1318	1.44	0.00078
GO:0010648	negative regulation of cell communication	12	134	2.74	0.00085
GO:0009791	post-embryonic development	74	1644	1.38	0.00092
GO:0042214	terpene metabolic process	7	53	4.04	0.0011
GO:0046351	disaccharide biosynthetic process	7	53	4.04	0.0011
GO:0046352	pollen development	14	177	2.42	0.0011
MOLECULAR FUNCTION
GO:0004553	hydrolase activity, hydrolyzing O-glycosyl compounds	42	543	2.56	7.7e-08
GO:0016798	hydrolase activity, acting on glycosyl bonds	42	595	2.34	8.4e-07
GO:0005372	water transmembrane transporter activity	9	43	6.93	4.9e-06
GO:0015250	water channel activity	9	43	6.93	4.9e-06
GO:0016872	intramolecular lyase activity	5	13	12.73	2.7e-05
GO:0016646	oxidoreductase activity, acting on the CH-NH group of donors, NAD or NADP as acceptor	6	21	9.46	2.9e-05
GO:0016830	carbon-carbon lyase activity	17	179	3.14	3.9e-05
GO:0016645	oxidoreductase activity, acting on the CH-NH group of donors	8	47	5.63	7.9e-05
GO:0004497	monooxygenase activity	31	474	2.16	8e-05
GO:0004650	polygalacturonase activity	7	43	5.39	0.00029
GO:0008287	protein serine/threonine phosphatase complex	14	111	4.17	7.7e-06
DOWN-REGULATED GENES
BIOLOGICAL PROCESS
GO:0006468	protein amino acid phosphorylation	39	1623	3.67	1.3e-10
GO:0016310	phosphorylation	39	1872	3.18	5.7e-09
GO:0006796	phosphate metabolic process	39	2044	2.91	5.2e-08
GO:0006793	phosphorus metabolic process	39	2050	2.9	5.6e-08
GO:0043687	post-translational protein modification	40	2301	2.65	3.6e-07
GO:0006464	protein modification process	41	2593	2.41	2.5e-06
GO:0043412	macromolecule modification	41	2765	2.26	1e-05
MOLECULAR FUNCTION
GO:0004713	protein tyrosine kinase activity	34	1304	3.98	2e-10
GO:0004674	protein serine/threonine kinase activity	36	1460	3.76	2.8e-10
GO:0004672	protein kinase activity	39	1731	3.44	7.3e-10
GO:0016773	phosphotransferase activity, alcohol group as acceptor	39	1936	3.07	1.3e-08
GO:0016301	kinase activity	41	2152	2.91	2.7e-08
GO:0016772	transferase activity, transferring phosphorus-containing groups	44	2705	2.48	6.1e-07
GO:0016740	transferase activity	64	5115	1.91	1.7e-05
GO:0005524	ATP binding	45	3197	2.15	1.5e-05
GO:0032559	adenyl ribonucleotide binding	45	3226	2.13	1.8e-05
GO:0030554	adenyl nucleotide binding	46	3444	2.04	4e-05
GO:0001883	purine nucleoside binding	46	3449	2.04	4.2e-05
GO:0001882	nucleoside binding	46	3471	2.02	4.8e-05
GO:0032555	purine ribonucleotide binding	45	3495	1.96	0.0001
GO:0032553	ribonucleotide binding	45	3495	1.96	0.0001
GO:0045735	nutrient reservoir activity	6	117	7.82	0.00015
GO:0017076	purine nucleotide binding	46	3720	1.89	0.0002
GO:0005529	sugar binding	8	273	4.47	0.00058
GO:0030145	manganese ion binding	5	113	6.75	0.001
GO:0030246	carbohydrate binding	9	384	3.58	0.0013
GO:0000166	nucleotide binding	49	4630	1.61	0.0028
CELLULAR COMPONENT
GO:0048046	apoplast	8	191	6.39	5.2e-05

## Sheet: Supporting Table S3
Supporting Table S3 -Genes differentially expressed in response to drought only (>2 fold in all 3 reps)
SbID	FC (Abs) rep 1	Regualtion	FC (Abs) rep 2	Regualtion	FC (Abs) rep 3	Regualtion	Annotation
Sb05g005480.1	126.252	up	15.5796	up	245.173	up	CYP71B2 (CYTOCHROME P450 71B2); electron carrier/ heme binding / iron ion binding / monooxygenase/ oxygen binding
Sb02g025810.1	106.412	up	25.1196	up	81.0465	up	subtilase family protein
Sb01g043910.1	90.0009	up	27.6002	up	130.679	up	ATHB40 (ARABIDOPSIS THALIANA HOMEOBOX PROTEIN 40); DNA binding / transcription factor
Sb02g004640.1	72.0258	up	32.3039	up	151.882	up
Sb03g032380.1	69.3536	up	29.0924	up	117.904	up	late embryogenesis abundant protein, putative / LEA protein, putative
Sb05g005880.1	66.2598	up	30.4021	up	63.8421	up	UDP-glucoronosyl/UDP-glucosyl transferase family protein
Sb04g023410.1	51.7731	up	12.0031	up	19.4363	up	HAT14 (HOMEOBOX FROM ARABIDOPSIS THALIANA); DNA binding / transcription factor
Sb01g021320.1	50.9378	up	16.761	up	78.0365	up	late embryogenesis abundant protein, putative / LEA protein, putative
Sb03g045630.1	47.7544	up	2.35109	up	17.6753	up	catalytic/ cation binding / hydrolase, hydrolyzing O-glycosyl compounds
Sb03g013210.1	31.6685	up	2.69338	up	85.4463	up	peroxidase, putative
Sb04g038130.1	22.1136	up	17.1712	up	51.4469	up	unknown protein
Sb06g019320.1	21.2972	up	5.12086	up	7.73335	up	MLP423 (MLP-LIKE PROTEIN 423)
Sb10g003050.1	20.893	up	2.31697	up	14.0323	up	SULTR3;4 (SULFATE TRANSPORTER 3;4); sulfate transmembrane transporter
Sb04g005490.1	19.3689	up	5.7605	up	28.4909	up
Sb10g028500.1	18.3987	up	3.94515	up	20.202	up	peroxidase, putative
Sb10g002090.1	17.3198	up	4.03305	up	24.262	up	hydrolase, alpha/beta fold family protein
Sb01g012380.1	16.9136	up	2.65591	up	13.1652	up	catalytic/ cation binding / hydrolase, hydrolyzing O-glycosyl compounds
Sb09g003760.1	15.9301	up	3.55703	up	15.1095	up
Sb04g021930.1	15.676	up	3.62713	up	12.4235	up	invertase/pectin methylesterase inhibitor family protein
Sb04g021920.1	14.3464	up	4.14091	up	14.2978	up	invertase/pectin methylesterase inhibitor family protein
Sb06g021210.1	14.3329	up	2.90292	up	19.77	up	ATEP3; chitinase
Sb09g003000.1	14.1272	up	7.66351	up	19.2084	up	thioesterase family protein
Sb04g006180.1	13.9723	up	6.79171	up	10.2272	up	AtbZIP58 (Arabidopsis thaliana basic leucine-zipper 58); DNA binding / protein heterodimerization/ protein homodimerization/ transcription factor
Sb08g016390.1	13.9539	up	2.09921	up	22.3395	up	oxidoreductase, 2OG-Fe(II) oxygenase family protein
Sb02g010730.1	13.64	up	3.07849	up	14.3872	up	ATEXPB4 (ARABIDOPSIS THALIANA EXPANSIN B4)
Sb01g042310.1	13.5388	up	7.89079	up	12.916	up	CYP94D2; electron carrier/ heme binding / iron ion binding / monooxygenase/ oxygen binding
Sb01g003260.1	13.0425	up	3.95378	up	3.47353	up	ADF3 (ACTIN DEPOLYMERIZING FACTOR 3); actin binding
Sb09g021890.1	11.5147	up	5.10642	up	14.9583	up	CYP94C1; fatty acid (omega-1)-hydroxylase/ oxygen binding
Sb09g019130.1	11.5011	up	14.6187	up	22.4996	up	NADK1 (NAD KINASE 1); NAD+ kinase/ NADH kinase/ calmodulin binding
Sb03g046650.1	11.4123	up	6.59262	up	17.5764	up	unknown protein
Sb05g008010.1	11.1245	up	5.60077	up	7.60424	up	CAS1 (cycloartenol synthase 1); cycloartenol synthase
Sb09g020250.1	9.97783	up	6.2141	up	19.0068	up	proton-dependent oligopeptide transport (POT) family protein
Sb02g014490.1	9.90232	up	5.91324	up	7.15679	up	phototropic-responsive NPH3 family protein
Sb04g024230.1	9.70133	up	3.49628	up	18.0738	up	heavy-metal-associated domain-containing protein
Sb03g033760.1	9.56893	up	5.83571	up	10.5306	up	RD22; nutrient reservoir
Sb04g036880.1	9.52781	up	4.18929	up	8.76392	up	KCS12 (3-KETOACYL-COA SYNTHASE 12); acyltransferase/ catalytic/ transferase, transferring acyl groups other than amino-acyl groups
Sb02g013110.1	9.4081	up	3.24794	up	4.52912	up
Sb03g033290.1	9.13424	up	2.02866	up	13.4216	up	ABC transporter family protein
Sb09g027600.1	8.67227	up	3.66232	up	15.5919	up	protease inhibitor/seed storage/lipid transfer protein (LTP) family protein
Sb10g020400.1	8.43278	up	6.20508	up	16.3091	up	unknown protein
Sb09g026090.1	8.25712	up	2.41401	up	20.3981	up	leucine-rich repeat family protein / protein kinase family protein
Sb06g030350.1	8.24009	up	4.47275	up	4.80424	up	ABCB19; ATPase, coupled to transmembrane movement of substances / auxin efflux transmembrane transporter
Sb06g016160.1	7.89741	up	3.3032	up	13.1035	up	protease inhibitor/seed storage/lipid transfer protein (LTP) family protein
Sb03g008310.1	7.75727	up	5.00933	up	8.2662	up	universal stress protein (USP) family protein
Sb05g005330.1	7.74155	up	3.14319	up	4.62042	up	FAR4 (FATTY ACID REDUCTASE 4); binding / catalytic/ oxidoreductase, acting on the CH-CH group of donors
Sb04g025000.1	7.69373	up	2.1425	up	12.7877	up	ubiquitin family protein
Sb02g029280.1	7.68628	up	2.83332	up	29.1456	up	pentatricopeptide (PPR) repeat-containing protein
Sb06g002990.1	7.65958	up	4.95318	up	13.6688	up	2-oxoglutarate-dependent dioxygenase, putative
Sb03g001940.1	7.57205	up	5.74918	up	8.58424	up	TCP4 (TCP family transcription factor 4); transcription factor
Sb02g038960.1	7.31964	up	2.35478	up	14.4964	up	NF-YA3 (NUCLEAR FACTOR Y, SUBUNIT A3); transcription factor
Sb08g001320.1	7.24852	down	4.20681	down	47.9824	down	CYP94D2; electron carrier/ heme binding / iron ion binding / monooxygenase/ oxygen binding
Sb06g026510.1	7.1703	up	2.41599	up	3.98079	up	protein phosphatase 2C family protein / PP2C family protein
Sb04g034056.1	7.11826	up	3.24241	up	18.4109	up	calcium-binding protein, putative
Sb04g003870.1	7.1115	down	3.09714	down	7.90857	down	AtRLP2 (Receptor Like Protein 2); protein binding / protein kinase
Sb02g025240.1	7.08798	up	6.04992	up	4.16671	up	transcription factor/ transcription regulator
Sb06g028270.1	6.94483	up	5.84807	up	12.631	up	ZIP1 (ZINC TRANSPORTER 1 PRECURSOR); zinc ion transmembrane transporter
Sb10g003360.1	6.93071	up	10.1994	up	37.2759	up	F-box family protein
Sb02g026040.1	6.85528	down	2.73776	down	6.98145	down	UDP-glucoronosyl/UDP-glucosyl transferase family protein
Sb01g000440.1	6.6129	up	4.43457	up	6.53313	up	MATE efflux family protein
Sb06g016170.1	6.60608	up	2.80708	up	10.6976	up	protease inhibitor/seed storage/lipid transfer protein (LTP) family protein
Sb07g024430.1	6.58092	up	2.04135	up	13.9351	up	cysteine proteinase, putative
Sb03g040440.1	6.57083	up	2.513	up	6.8731	up	CYP94C1; fatty acid (omega-1)-hydroxylase/ oxygen binding
Sb06g000380.1	6.56794	up	3.2836	up	9.81513	up	unknown protein
Sb03g005560.1	6.48345	down	3.10226	down	13.4966	down	hydrolase
Sb06g021240.1	6.45428	up	2.48679	up	18.3329	up	ATEP3; chitinase
Sb05g005340.1	6.35448	up	3.79494	up	6.22057	up	FAR1 (FATTY ACID REDUCTASE 1); fatty acyl-CoA reductase (alcohol-forming)/ oxidoreductase, acting on the CH-CH group of donors
Sb06g030360.1	6.34031	up	2.73813	up	4.66838	up	ATEB1B (END BINDING PROTEIN 1B); microtubule binding
Sb02g043210.1	6.29188	up	7.43453	up	17.6659	up	anac025 (Arabidopsis NAC domain containing protein 25); transcription factor
Sb01g048690.1	6.26692	up	2.31185	up	4.15208	up	leucine-rich repeat transmembrane protein kinase, putative
Sb04g036890.1	6.23561	up	2.82344	up	12.6805	up	O-methyltransferase family 2 protein
Sb10g025935.1	6.21525	up	5.20959	up	9.18664	up	transcription factor
Sb03g007330.2	6.08881	up	2.90449	up	9.14486	up
Sb05g007500.1	6.08063	up	6.73646	up	8.56237	up	xanthine/uracil/vitamin C permease family protein
Sb08g016640.1	6.07288	up	2.56498	up	7.72324	up	zinc finger (CCCH-type) family protein
Sb03g007330.3	6.05613	up	2.9061	up	9.32809	up
Sb01g026280.1	6.0517	down	2.85563	down	12.5644	down
Sb07g027920.1	6.03165	down	4.09678	down	13.882	down	leucine-rich repeat transmembrane protein kinase, putative
Sb03g011410.1	5.95219	down	2.71568	down	3.94195	down	emb1624 (embryo defective 1624); ribosome binding / translation initiation factor
Sb02g013010.1	5.67995	up	2.86853	up	6.95842	up	MYB73 (MYB DOMAIN PROTEIN 73); DNA binding / transcription factor
Sb03g007330.1	5.60446	up	2.73117	up	9.14758	up	ENDO4 (endonuclease 4); T/G mismatch-specific endonuclease/ endonuclease/ nucleic acid binding / single-stranded DNA specific endodeoxyribonuclease
Sb04g005270.1	5.59601	up	3.39094	up	5.86836	up	AtGDU4 (Arabidopsis thaliana GLUTAMINE DUMPER 4)
Sb01g006820.1	5.59062	up	5.8449	up	14.1555	up	ATCSLC12 (CELLULOSE-SYNTHASE LIKE C12); cellulose synthase/ transferase, transferring glycosyl groups
Sb09g023180.1	5.52509	down	2.47257	down	55.7782	down	unknown protein
Sb08g003400.1	5.49353	down	5.91142	down	2.06566	down	CYP71B23; electron carrier/ heme binding / iron ion binding / monooxygenase/ oxygen binding
Sb06g024960.1	5.45446	up	2.06585	up	14.9373	up	GT72B1; UDP-glucosyltransferase/ UDP-glycosyltransferase/ transferase, transferring glycosyl groups
Sb07g001250.1	5.44486	up	2.83445	up	17.2201	up	AGL12 (AGAMOUS-LIKE 12); transcription factor
Sb01g041550.1	5.37412	up	2.12774	up	3.7706	up	PAP3 (PURPLE ACID PHOSPHATASE 3); acid phosphatase/ protein serine/threonine phosphatase
Sb03g002040.1	5.36355	down	3.11536	down	2.09277	down	FLS (FLAVONOL SYNTHASE); flavonol synthase
Sb04g016970.1	5.26997	up	4.72257	up	11.7026	up	CYP71B2 (CYTOCHROME P450 71B2); electron carrier/ heme binding / iron ion binding / monooxygenase/ oxygen binding
Sb06g023860.1	5.25622	up	2.20892	up	3.13223	up	nodulin, putative
Sb03g035500.1	5.24621	up	2.70265	up	17.9248	up	BRU6; indole-3-acetic acid amido synthetase
Sb09g006060.1	5.22851	up	2.45592	up	2.57951	up	DNA-binding family protein
Sb08g022890.1	5.21976	up	3.41683	up	9.82503	up
Sb03g013370.1	5.20514	up	2.25864	up	4.51244	up	GDSL-motif lipase/hydrolase family protein
Sb06g024000.1	5.19038	up	2.80982	up	9.09127	up	ATHB-7 (ARABIDOPSIS THALIANA HOMEOBOX 7); transcription activator/ transcription factor
Sb01g000260.1	5.1766	up	2.68798	up	3.29187	up	pentatricopeptide (PPR) repeat-containing protein
Sb02g027780.1	5.16353	up	4.33695	up	14.4041	up	ATP binding / nucleotide binding / phenylalanine-tRNA ligase
Sb10g007690.1	5.13973	up	2.46653	up	4.31516	up	EXO (EXORDIUM)
Sb01g014730.1	5.0596	up	2.72027	up	7.39127	up	serpin, putative / serine protease inhibitor, putative
Sb01g046370.1	5.00954	up	2.86369	up	8.4159	up	unknown protein
Sb03g039880.1	4.96999	up	2.0977	up	7.13469	up	protease inhibitor/seed storage/lipid transfer protein (LTP) family protein
Sb04g006100.1	4.88781	up	3.05485	up	8.24627	up	ABC transporter family protein
Sb08g019530.1	4.88528	down	2.20898	down	2.59211	down	RAP2.11 (related to AP2 11); DNA binding / transcription factor
Sb03g038980.1	4.84899	up	2.34501	up	7.89048	up	myosin heavy chain-related
Sb07g022290.1	4.83101	up	3.04007	up	7.30018	up	unknown protein
Sb03g001990.1	4.81979	down	16.6378	down	7.90323	down
Sb06g013950.1	4.80042	up	2.45068	up	4.78756	up	ATFP3; metal ion binding / transition metal ion binding
Sb06g031280.1	4.78011	up	2.96027	up	6.44834	up	alphavirus core protein family
Sb06g016500.1	4.72454	up	2.58988	up	4.60707	up	monooxygenase, putative (MO2)
Sb04g023990.1	4.6962	up	5.15544	up	7.13757	up	ANAC100 (ARABIDOPSIS NAC DOMAIN CONTAINING PROTEIN 100); transcription factor
Sb03g008000.1	4.69498	up	2.14293	up	7.35854	up	transferase, transferring glycosyl groups
Sb05g003041.1	4.66147	up	3.91718	up	4.45827	up
Sb02g039370.1	4.63833	up	2.61868	up	11.1184	up	SRF6 (STRUBBELIG-RECEPTOR FAMILY 6); ATP binding / protein binding / protein kinase/ protein serine/threonine kinase/ protein tyrosine kinase
Sb03g011450.1	4.61137	up	3.34901	up	2.42399	up
Sb04g007640.1	4.53809	up	3.04305	up	9.00192	up	AOS (ALLENE OXIDE SYNTHASE); allene oxide synthase/ hydro-lyase/ oxygen binding
Sb10g029590.1	4.53118	up	2.68144	up	4.14535	up	transferase family protein
Sb06g017230.1	4.52633	up	2.84461	up	4.29529	up	PUB25 (PLANT U-BOX 25); binding / ubiquitin-protein ligase
Sb06g002085.1	4.52577	up	3.83174	up	4.24403	up
Sb06g031920.1	4.4715	up	2.1093	up	2.50968	up	ATFRUCT5 (BETA-FRUCTOFURANOSIDASE 5); hydrolase, hydrolyzing O-glycosyl compounds / levanase
Sb02g008740.1	4.43902	up	4.2678	up	21.9598	up	CYP87A2; electron carrier/ heme binding / iron ion binding / monooxygenase/ oxygen binding
Sb03g031900.1	4.42265	up	3.39627	up	8.52443	up	HCF152 (HIGH CHLOROPHYLL FLUORESCENCE 152); mRNA binding
Sb03g011710.1	4.41093	up	4.01346	up	9.6677	up	chitinase, putative
Sb07g005240.1	4.39176	down	2.55073	down	2.4425	down	germin-like protein, putative
Sb04g005330.1	4.38029	up	4.09422	up	3.05235	up	CER3 (ECERIFERUM 3); binding / catalytic/ iron ion binding / oxidoreductase
Sb01g036560.1	4.33249	up	2.51112	up	7.54145	up	anac025 (Arabidopsis NAC domain containing protein 25); transcription factor
Sb09g019350.1	4.27535	up	2.73484	up	6.91027	up	glycoside hydrolase family 2 protein
Sb09g028290.1	4.27077	up	3.06965	up	2.85552	up	unknown protein
Sb10g025920.1	4.16298	up	2.28587	up	2.6505	up	CER3 (ECERIFERUM 3); binding / catalytic/ iron ion binding / oxidoreductase
Sb03g031780.1	4.16294	up	4.40485	up	7.91568	up	ATGSTU18 (GLUTATHIONE S-TRANSFERASE TAU 18); glutathione transferase
Sb07g027100.1	4.11847	up	2.2229	up	6.50536	up	transferase family protein
Sb09g006490.1	4.0903	up	2.72247	up	4.72457	up	ATGA2OX1 (gibberellin 2-oxidase 1); gibberellin 2-beta-dioxygenase
Sb05g002960.1	4.06093	up	3.238	up	8.51553	up	PSK1; growth factor
Sb04g027390.1	4.03039	up	2.1282	up	4.13878	up	EXO (EXORDIUM)
Sb06g029870.1	4.02661	up	3.58636	up	4.5619	up	wound-responsive family protein
Sb10g005180.1	4.026	up	4.195	up	4.49667	up	oxidoreductase, 2OG-Fe(II) oxygenase family protein
Sb07g002800.1	3.98192	up	2.08563	up	6.09602	up	unknown protein
Sb01g001800.1	3.91369	down	3.1811	down	4.10212	down	unknown protein
Sb04g033130.1	3.9007	up	2.82908	up	5.31107	up	enoyl-CoA hydratase, putative
Sb02g042150.1	3.89941	up	2.06871	up	2.2029	up	binding / catalytic/ oxidoreductase
Sb06g002180.1	3.87591	down	2.86547	down	2.59227	down	UGT74F2 (UDP-GLUCOSYLTRANSFERASE 74F2); UDP-glucose:4-aminobenzoate acylglucosyltransferase/ UDP-glucosyltransferase/ UDP-glycosyltransferase/ transferase, transferring glycosyl groups / transferase, transferring hexosyl groups
Sb06g017470.1	3.8726	up	2.079	up	7.86169	up	proton-dependent oligopeptide transport (POT) family protein
Sb02g025230.1	3.87061	up	2.37809	up	2.2037	up	CER3 (ECERIFERUM 3); binding / catalytic/ iron ion binding / oxidoreductase
Sb03g040000.1	3.8661	up	2.77818	up	3.67356	up	strictosidine synthase family protein
Sb10g021920.1	3.8567	up	2.13334	up	7.35461	up	kinesin motor protein-related
Sb10g029620.1	3.8544	up	2.95617	up	3.55089	up	transferase family protein
Sb02g042130.1	3.85216	up	2.4253	up	2.38242	up	short-chain dehydrogenase/reductase (SDR) family protein
Sb02g028160.1	3.84874	up	3.07714	up	3.05019	up
Sb05g026840.1	3.84751	down	2.54896	down	4.22522	down	unknown protein
Sb04g004800.1	3.8269	up	2.06735	up	4.46241	up	unknown protein
Sb01g047270.1	3.72424	up	2.04994	up	7.71272	up	MUR3 (MURUS 3); catalytic/ transferase, transferring glycosyl groups
Sb06g029850.1	3.72197	up	4.473	up	6.85842	up	wound-responsive family protein
Sb08g018660.1	3.71265	up	3.82636	up	4.46168	up	integral membrane family protein
Sb01g001250.1	3.7123	up	2.39027	up	4.46766	up	unknown protein
Sb01g001690.1	3.70188	up	3.44126	up	4.5073	up	ATRAB11C (ARABIDOPSIS RAB GTPASE 11C); GTP binding
Sb10g006710.1	3.69833	up	3.04829	up	6.28789	up	MSL10 (MECHANOSENSITIVE CHANNEL OF SMALL CONDUCTANCE-LIKE 10); mechanically-gated ion channel
Sb06g029900.1	3.67991	up	5.06953	up	6.87853	up	wound-responsive protein, putative
Sb05g007490.1	3.67333	up	2.85888	up	3.91412	up	leucine-rich repeat transmembrane protein kinase, putative
Sb06g029860.1	3.61218	up	5.35817	up	7.1122	up	wound-responsive family protein
Sb06g029890.1	3.60613	up	5.4193	up	7.0625	up	wound-responsive family protein
Sb08g021080.1	3.59292	up	3.55199	up	8.82007	up	DNA binding
Sb10g029610.1	3.59159	up	3.10365	up	3.71155	up	transferase family protein
Sb03g033340.1	3.57444	up	2.75976	up	5.411	up	SPA4 (SPA1-RELATED 4); protein binding / signal transducer
Sb04g007640.1	3.57011	up	2.46904	up	6.39984	up	AOS (ALLENE OXIDE SYNTHASE); allene oxide synthase/ hydro-lyase/ oxygen binding
Sb03g034410.2	3.55904	down	2.795	down	3.98912	down
Sb10g028470.1	3.54573	up	2.0334	up	4.21978	up	peroxidase, putative
Sb04g008870.1	3.53796	up	2.01228	up	5.05252	up	heavy-metal-associated domain-containing protein
Sb02g036470.1	3.5351	up	3.10518	up	2.384	up	unknown protein
Sb03g041450.1	3.52543	up	2.08635	up	3.61627	up	BGAL10 (beta-galactosidase 10); beta-galactosidase/ catalytic/ cation binding
Sb03g034410.1	3.51716	down	2.82869	down	3.8796	down	UDP-glucoronosyl/UDP-glucosyl transferase family protein
Sb09g002180.1	3.50597	up	2.21897	up	5.75679	up	TET3 (TETRASPANIN3)
Sb04g021320.1	3.50487	up	2.61615	up	3.86652	up	protein binding / zinc ion binding
Sb06g029880.1	3.50412	up	5.06043	up	7.1932	up	wound-responsive family protein
Sb01g018780.1	3.49268	up	2.9518	up	8.59768	up
Sb01g032850.1	3.48368	up	3.60208	up	4.61418	up	unknown protein
Sb02g025220.1	3.42988	up	2.1175	up	2.21794	up	CER3 (ECERIFERUM 3); binding / catalytic/ iron ion binding / oxidoreductase
Sb07g005340.1	3.41606	down	3.55424	down	3.21228	down	GLP9 (GERMIN-LIKE PROTEIN 9); manganese ion binding / nutrient reservoir
Sb07g028920.1	3.40241	up	2.54656	up	6.98798	up	UGT89B1 (UDP-GLUCOSYL TRANSFERASE 89B1); UDP-glycosyltransferase/ quercetin 3-O-glucosyltransferase/ quercetin 4\'-O-glucosyltransferase/ quercetin 7-O-glucosyltransferase/ transferase, transferring glycosyl groups / transferase, transferring hexosyl group
Sb08g002620.2	3.40062	up	2.08313	up	10.8783	up
Sb04g029390.1	3.39336	down	3.01381	down	7.63442	down	chloroplast nucleoid DNA-binding protein, putative
Sb04g027210.1	3.38608	up	3.04213	up	7.98323	up	protein kinase family protein
Sb04g027210.2	3.37908	up	3.20796	up	7.78752	up
Sb06g026570.1	3.37718	up	2.47594	up	3.08484	up	lectin protein kinase family protein
Sb06g024950.1	3.36708	up	2.0747	up	3.80093	up	UGT73B4 (UDP-GLYCOSYLTRANSFERASE 73B4); UDP-glucosyltransferase/ UDP-glycosyltransferase/ quercetin 3-O-glucosyltransferase/ quercetin 7-O-glucosyltransferase/ transferase, transferring glycosyl groups
Sb03g033900.1	3.35582	up	3.4035	up	4.57844	up	unknown protein
Sb08g002670.1	3.35487	up	2.37223	up	4.78417	up	LP1; calmodulin binding
Sb03g038250.1	3.34155	up	2.43522	up	6.35705	up	ATSIK; ATP binding / kinase/ protein kinase/ protein tyrosine kinase
Sb06g025360.1	3.34123	up	2.84314	up	6.8741	up	unknown protein
Sb03g033830.1	3.3246	down	2.28226	down	4.38202	down	UDP-glucoronosyl/UDP-glucosyl transferase family protein
Sb04g035570.1	3.32072	up	2.14464	up	3.57446	up	zinc finger (C3HC4-type RING finger) family protein
Sb04g027580.1	3.3107	up	2.5461	up	3.48748	up	dentin sialophosphoprotein-related
Sb07g005350.1	3.29246	down	2.62446	down	2.33574	down	germin-like protein, putative
Sb05g001086.1	3.29049	up	2.28545	up	4.53503	up	LP1; calmodulin binding
Sb07g026750.1	3.29	down	3.27395	down	3.64449	down	ATBPM1 (BTB-POZ and MATH domain 1); protein binding
Sb05g008610.1	3.2735	down	2.07255	down	5.59098	down	hydrolase
Sb01g002870.1	3.27068	up	2.68664	up	4.98228	up	UDP-glucoronosyl/UDP-glucosyl transferase family protein
Sb01g005230.1	3.25727	up	3.30529	up	6.61471	up
Sb07g016760.1	3.24515	up	2.06777	up	2.44016	up	MOD1 (MOSAIC DEATH 1); enoyl-[acyl-carrier-protein] reductase (NADH)/ enoyl-[acyl-carrier-protein] reductase/ oxidoreductase
Sb09g021850.1	3.23359	up	2.3068	up	4.49585	up	zinc finger (C2H2 type) protein (WIP4)
Sb02g012470.1	3.22382	up	2.88128	up	2.38455	up	oxidoreductase, 2OG-Fe(II) oxygenase family protein
Sb10g002750.1	3.22152	up	2.3853	up	4.42277	up	ATHB4 (ARABIDOPSIS THALIANA HOMEOBOX-LEUCINE ZIPPER PROTEIN 4); DNA binding / transcription factor
Sb03g033830.1	3.20331	down	2.26986	down	4.31749	down	UDP-glucoronosyl/UDP-glucosyl transferase family protein
Sb06g016530.1	3.18816	up	2.03437	up	6.84376	up
Sb09g022720.1	3.15581	down	2.0019	down	14.6232	down	unknown protein
Sb03g030450.2	3.15189	up	2.16101	up	4.6327	up
Sb04g024630.1	3.14053	down	2.61548	down	28.2386	down	PHT2;1 (PHOSPHATE TRANSPORTER 2;1); low affinity phosphate transmembrane transporter
Sb02g003600.1	3.13257	down	2.18929	down	7.904	down	hydrolase
Sb08g002680.1	3.11359	up	2.43306	up	4.31439	up	LP1; calmodulin binding
Sb10g007830.1	3.11079	up	2.92308	up	4.3249	up	senescence-associated protein-related
Sb03g041370.1	3.0886	up	2.12618	up	5.63223	up	SEC14 cytosolic factor family protein / phosphoglyceride transfer family protein
Sb03g030450.1	3.0807	up	2.09794	up	4.69884	up	ATMPK20; MAP kinase
Sb01g043920.1	3.07304	up	2.55924	up	4.4501	up	unknown protein
Sb10g011170.1	3.06062	down	2.54109	down	15.8641	down	RLK (receptor lectin kinase); kinase
Sb03g006915.1	3.04507	down	3.15576	down	20.6452	down	serine/threonine protein kinase family protein
Sb02g009600.1	3.02912	up	3.32558	up	3.96786	up	ATSBT5.2; identical protein binding / serine-type endopeptidase
Sb08g002690.1	3.02693	up	2.43989	up	4.38668	up	LP1; calmodulin binding
Sb02g024770.1	3.02549	up	2.02674	up	3.48738	up	CIPK5 (CBL-INTERACTING PROTEIN KINASE 5); ATP binding / kinase/ protein kinase/ protein serine/threonine kinase
Sb07g004700.1	3.02163	down	3.18036	down	2.69241	down	TT4 (TRANSPARENT TESTA 4); naringenin-chalcone synthase
Sb03g007930.1	3.00496	up	2.09535	up	6.96307	up	pectinacetylesterase family protein
Sb05g026380.1	2.99724	up	2.08144	up	4.62858	up	SEC14 cytosolic factor family protein / phosphoglyceride transfer family protein
Sb01g001260.1	2.97732	up	3.33158	up	6.71479	up	unknown protein
Sb02g011220.1	2.97378	up	2.32172	up	5.4554	up	UDP-glucoronosyl/UDP-glucosyl transferase family protein
Sb07g002260.1	2.95911	down	2.5969	down	2.92699	down	LHT1; amino acid transmembrane transporter
Sb09g030780.1	2.94886	up	3.24928	up	9.21015	up	LBD40 (LOB DOMAIN-CONTAINING PROTEIN 40)
Sb04g021510.1	2.9405	up	2.7168	up	4.89074	up	PAN domain-containing protein
Sb01g040300.1	2.92508	up	2.81091	up	6.4479	up	S-locus lectin protein kinase family protein
Sb01g006420.1	2.91549	down	2.13257	down	3.67075	down	DNAJ heat shock N-terminal domain-containing protein
Sb09g020200.1	2.89849	up	2.53532	up	3.04285	up	unknown protein
Sb04g005740.1	2.86464	up	3.29774	up	2.69864	up	CYP71B25; electron carrier/ heme binding / iron ion binding / monooxygenase/ oxygen binding
Sb03g035610.1	2.85799	up	5.79109	up	7.09341	up	ripening-responsive protein, putative
Sb09g022940.1	2.84259	up	2.45119	up	4.79091	up	NLI interacting factor (NIF) family protein
Sb01g026750.1	2.83031	up	2.21321	up	3.46882	up	MATE efflux family protein
Sb10g027230.1	2.81117	down	2.04106	down	2.19594	down	heat shock protein binding
Sb04g026330.1	2.80393	up	2.34803	up	3.73438	up	auxin-responsive family protein
Sb06g022620.1	2.78916	up	2.19276	up	4.23341	up	THA1 (Threonine Aldolase 1); aldehyde-lyase/ threonine aldolase
Sb09g029070.1	2.77789	up	2.4438	up	3.73388	up	AP2 domain-containing transcription factor, putative
Sb09g024200.1	2.74849	up	2.08484	up	4.10003	up	unknown protein
Sb08g022140.1	2.74701	up	2.14729	up	4.04583	up	unknown protein
Sb02g005630.1	2.74058	down	2.25734	down	3.15979	down	AAA-type ATPase family protein
Sb10g006440.1	2.73421	up	2.1601	up	4.61694	up	ARF19 (AUXIN RESPONSE FACTOR 19); DNA binding / transcription factor
Sb10g022670.1	2.7181	down	2.20592	down	11.607	down	unknown protein
Sb01g032020.1	2.71599	up	2.68857	up	15.9394	up	BRU6; indole-3-acetic acid amido synthetase
Sb04g009380.1	2.71316	down	2.31446	down	11.8113	down	hydroxyproline-rich glycoprotein family protein
Sb03g039990.1	2.71252	down	2.71796	down	2.72693	down	SOUL-1; binding
Sb02g000930.1	2.68996	down	2.64271	down	2.65832	down	flavin-containing monooxygenase family protein / FMO family protein
Sb01g016510.1	2.66498	down	2.10506	down	7.19376	down	disease resistance protein (NBS-LRR class), putative
Sb02g011100.1	2.65663	up	4.44428	up	7.28039	up	protein binding / structural molecule
Sb10g008670.1	2.65602	up	2.33859	up	2.67855	up	proton-dependent oligopeptide transport (POT) family protein
Sb01g049710.1	2.65565	up	3.42863	up	2.99584	up	unknown protein
Sb01g021480.1	2.65241	up	2.13452	up	5.27634	up	AtIDD7 (Arabidopsis thaliana Indeterminate(ID)-Domain 7); nucleic acid binding / transcription factor/ zinc ion binding
Sb02g000390.1	2.65154	down	2.00911	down	3.81534	down	receptor serine/threonine kinase, putative
Sb07g028215.1	2.63995	down	2.18737	down	3.81633	down	WAK5 (WALL ASSOCIATED KINASE 5); kinase/ protein serine/threonine kinase
Sb03g000320.1	2.62775	up	2.38235	up	4.18519	up	unknown protein
Sb05g003480.1	2.6255	down	2.15632	down	10.739	down	RBCS1A (RIBULOSE BISPHOSPHATE CARBOXYLASE SMALL CHAIN 1A); copper ion binding / ribulose-bisphosphate carboxylase
Sb02g033780.1	2.60501	up	2.62032	up	5.0192	up	protein binding / zinc ion binding
Sb07g024560.1	2.6024	up	2.12103	up	4.72035	up	lyase
Sb01g050590.1	2.59939	down	2.69322	down	5.31613	down	TRN2 (TORNADO 2)
Sb01g038220.1	2.59615	down	2.24797	down	3.61736	down	glycosyl hydrolase family 17 protein
Sb03g000830.1	2.59087	down	5.96444	down	6.19854	down	unknown protein
Sb04g023730.1	2.59062	up	4.83716	up	5.1336	up	ethylene insensitive 3 family protein
Sb02g033070.1	2.57251	up	2.0256	up	2.81732	up	ATEXLA1 (ARABIDOPSIS THALIANA EXPANSIN-LIKE A1)
Sb04g008150.1	2.55718	up	2.02494	up	3.69529	up	TMT2 (TONOPLAST MONOSACCHARIDE TRANSPORTER2); carbohydrate transmembrane transporter/ nucleoside transmembrane transporter/ sugar:hydrogen symporter
Sb06g017190.2	2.55544	up	2.71686	up	27.3979	up
Sb09g023480.1	2.54836	up	2.23933	up	4.38405	up	leucine-rich repeat transmembrane protein kinase, putative
Sb04g008230.1	2.54651	down	2.78744	down	7.74496	down
Sb02g043670.1	2.53842	up	2.04264	up	2.16784	up	NAS4 (NICOTIANAMINE SYNTHASE 4); nicotianamine synthase
Sb09g024400.1	2.53324	up	2.00514	up	4.3383	up	ERF9 (ERF DOMAIN PROTEIN 9); DNA binding / transcription factor/ transcription repressor
Sb01g009300.1	2.49281	up	2.53638	up	3.55071	up	ACT domain-containing protein
Sb04g032260.1	2.48579	up	2.20532	up	2.38797	up	GDSL-motif lipase/hydrolase family protein
Sb01g038300.1	2.47189	up	2.07079	up	5.26759	up	ATUBA1; ubiquitin activating enzyme/ ubiquitin-protein ligase
Sb02g034725.1	2.46852	up	2.61258	up	4.14121	up	unknown protein
Sb01g049260.1	2.44441	up	2.2161	up	16.9895	up	pentatricopeptide (PPR) repeat-containing protein
Sb04g033200.1	2.44283	up	3.36789	up	4.93186	up	transporter-related
Sb03g030330.1	2.44242	down	4.0617	down	3.08807	down	ATRL6 (ARABIDOPSIS RAD-LIKE 6); transcription factor
Sb08g004860.1	2.43666	down	2.05898	down	10.5663	down	anac063 (Arabidopsis NAC domain containing protein 63); transcription factor
Sb10g023390.1	2.42507	down	2.10769	down	3.71566	down	agenet domain-containing protein
Sb03g028670.1	2.39626	down	4.93862	down	6.12168	down	CYP72A15; electron carrier/ heme binding / iron ion binding / monooxygenase/ oxygen binding
Sb03g033000.1	2.38484	up	3.56453	up	3.27584	up
Sb04g006087.1	2.3839	up	2.67212	up	8.07136	up	ABC transporter family protein
Sb08g019030.1	2.37908	down	2.57167	down	8.18381	down	amino acid transporter family protein
Sb03g045820.1	2.3664	down	2.41008	down	10.9494	down	ATGSTU8 (GLUTATHIONE S-TRANSFERASE TAU 8); glutathione transferase
Sb02g006300.1	2.33678	down	2.14291	down	3.7847	down	pathogenesis-related thaumatin family protein
Sb09g023190.1	2.33268	down	2.60511	down	3.24337	down	AP2 domain-containing transcription factor, putative
Sb03g035790.1	2.32532	up	2.15232	up	2.25528	up	unknown protein
Sb01g013760.1	2.32476	up	2.46287	up	2.39434	up	PLA IIIA (PATATIN-LIKE PROTEIN 6)
Sb04g007660.1	2.3224	down	2.53764	down	3.38204	down	BGAL1 (Beta galactosidase 1); beta-galactosidase/ catalytic/ cation binding / heme binding / peroxidase/ sugar binding
Sb04g032260.2	2.31351	up	3.10476	up	3.02249	up
Sb03g002970.1	2.26518	up	2.77569	up	2.18092	up	glutaredoxin family protein
Sb09g027410.1	2.26345	down	2.19372	down	13.8375	down	hydroxyproline-rich glycoprotein family protein
Sb08g021950.1	2.25911	up	2.56153	up	5.87505	up	EFR (EF-TU RECEPTOR); ATP binding / kinase/ protein serine/threonine kinase
Sb01g032785.1	2.25196	down	2.81228	down	2.31116	down	mob1/phocein family protein
Sb02g038170.1	2.2316	up	2.26119	up	8.66037	up	BRU6; indole-3-acetic acid amido synthetase
Sb01g008640.1	2.22339	down	3.183	down	7.4451	down
Sb04g030660.1	2.22154	up	2.40019	up	3.23081	up	CYP707A1; (+)-abscisic acid 8\'-hydroxylase/ oxygen binding
Sb02g006240.1	2.21614	up	2.36771	up	3.28683	up	leucine-rich repeat transmembrane protein kinase, putative
Sb05g001380.1	2.21318	up	2.01427	up	2.02548	up	unknown protein
Sb02g031330.1	2.19097	up	2.07532	up	3.15199	up	MSI3 (MULTICOPY SUPPRESSOR OF IRA1 3); protein binding
Sb07g019320.1	2.1871	down	2.07581	down	8.6607	down	CYP38 (cyclophilin 38); peptidyl-prolyl cis-trans isomerase
Sb09g026100.1	2.17095	up	3.40469	up	2.89606	up	PAP1 (PHYTOCHROME-ASSOCIATED PROTEIN 1); transcription factor
Sb04g026730.2	2.16529	up	2.14766	up	4.67814	up
Sb04g007900.1	2.15725	down	2.10609	down	2.85379	down	OASB (O-ACETYLSERINE (THIOL) LYASE B); cysteine synthase
Sb05g019820.1	2.13793	down	2.21214	down	3.12267	down	TT4 (TRANSPARENT TESTA 4); naringenin-chalcone synthase
Sb02g029940.1	2.13561	down	2.06771	down	7.40027	down	unknown protein
Sb09g000780.1	2.1266	up	2.55289	up	2.22678	up	nodulin MtN21 family protein
Sb03g044190.1	2.12585	up	2.04487	up	3.93726	up	unknown protein
Sb01g010740.1	2.12124	up	2.58593	up	3.11303	up	SDG37; zinc ion binding
Sb03g032000.1	2.11796	up	2.00151	up	4.01191	up	ABCB4 (ATP BINDING CASSETTE SUBFAMILY B4); ATPase, coupled to transmembrane movement of substances / xenobiotic-transporting ATPase
Sb06g025650.1	2.10309	up	2.20772	up	2.85671	up	LHW (LONESOME HIGHWAY); protein homodimerization/ transcription activator/ transcription factor
Sb09g000410.1	2.09836	down	2.2552	down	11.0933	down	AFH1 (FORMIN HOMOLOGY 1); actin binding / actin filament binding / protein binding
Sb10g026190.1	2.07751	up	2.10408	up	2.37899	up	HPT1 (HOMOGENTISATE PHYTYLTRANSFERASE 1); homogentisate phytyltransferase/ prenyltransferase
Sb02g025530.1	2.06275	up	3.44452	up	4.66114	up	RAP2.12; DNA binding / transcription factor
Sb01g034650.1	2.06207	down	2.37688	down	3.20661	down	CYP71B2 (CYTOCHROME P450 71B2); electron carrier/ heme binding / iron ion binding / monooxygenase/ oxygen binding
Sb08g017560.1	2.05734	down	2.18847	down	4.47277	down	calmodulin-binding protein
Sb03g026630.1	2.05675	up	2.46574	up	3.13409	up	AGP22 (ARABINOGALACTAN PROTEIN 22)
Sb01g032580.1	2.03558	up	6.40446	up	17.418	up	LBD40 (LOB DOMAIN-CONTAINING PROTEIN 40)
Sb06g017190.1	2.03099	up	2.45492	up	9.13348	up	XND1; transcription factor
Sb01g032780.1	2.00855	down	2.71647	down	2.51864	down	mob1/phocein family protein
Sb01g016680.1	2.00014	down	2.20187	down	2.48129	down	DNAJ heat shock N-terminal domain-containing protein

## Sheet: Supporting Table S4
Supporting Table S4 -Genes differentially expressed in response to heat (>2 fold in all 3 reps)
SbID	FC (Abs) rep 1	Regualtion	FC (Abs) rep 2	Regualtion	FC (Abs) rep 3	Regualtion	Annotation
Sb06g017850.1	9239.11	up	3835.59	up	3935.8	up	ATHSP22.0
Sb09g022400.1	3173.11	up	837.834	up	302.609	up	cytochrome-c oxidase/ electron carrier
Sb01g039990.1	3043.91	up	1269.55	up	900.625	up	HSP18.2 (heat shock protein 18.2)
Sb06g000660.1	2768.53	up	934.942	up	572.195	up	ATHSP90.1 (HEAT SHOCK PROTEIN 90.1); ATP binding / unfolded protein binding
Sb01g040000.1	2615.26	up	1280.4	up	806.563	up	HSP18.2 (heat shock protein 18.2)
Sb06g016710.1	2593.82	up	1068.23	up	714.899	up	RAP2.6 (related to AP2 6); DNA binding / transcription factor
Sb03g003530.1	2056.95	up	839.049	up	168.929	up	HSP17.6II (17.6 KDA CLASS II HEAT SHOCK PROTEIN)
Sb04g034630.1	1946.78	up	1170.52	up	1414.28	up	universal stress protein (USP) family protein
Sb10g012970.1	1578.23	up	2015.34	up	1970.07	up	peptidyl-prolyl cis-trans isomerase, putative / FK506-binding protein, putative
Sb01g015760.1	963.182	up	867.672	up	1223.19	up	scarecrow-like transcription factor 9 (SCL9)
Sb06g030310.1	866.729	up	210.961	up	260.782	up	pectinesterase family protein
Sb02g042790.1	750.656	up	554.209	up	1695.25	up	unknown protein
Sb10g008130.1	722.307	up	914.715	up	392.057	up	FTSH6 (FTSH PROTEASE 6); ATP-dependent peptidase/ ATPase/ metallopeptidase/ peptidase/ zinc ion binding
Sb07g028370.1	720.826	up	469.838	up	162.962	up	HSP21 (HEAT SHOCK PROTEIN 21)
Sb03g034390.1	653.85	up	3759.85	up	9244.32	up	ATHSP101 (ARABIDOPSIS THALIANA HEAT SHOCK PROTEIN 101); ATP binding / ATPase/ nucleoside-triphosphatase/ nucleotide binding / protein binding
Sb03g006920.1	606.773	up	747.917	up	1599.18	up	HSP18.2 (heat shock protein 18.2)
Sb04g007600.1	517.378	up	1375.19	up	570.226	up	AT-HSP17.6A (ARABIDOPSIS THALIANA HEAT SHOCK PROTEIN 17.6A); unfolded protein binding
Sb04g007585.1	502.186	up	1500.11	up	494.313	up	AT-HSP17.6A (ARABIDOPSIS THALIANA HEAT SHOCK PROTEIN 17.6A); unfolded protein binding
Sb03g006880.1	485.69	up	260.743	up	193.834	up	HSP18.2 (heat shock protein 18.2)
Sb08g002950.1	440.836	up	309.678	up	485.54	up	unknown protein
Sb04g030895.2	418.284	up	1272.63	up	440.892	up
Sb03g006900.1	379.261	up	472.828	up	502.664	up	HSP18.2 (heat shock protein 18.2)
Sb03g006890.1	353.488	up	181.788	up	97.4524	up	HSP18.2 (heat shock protein 18.2)
Sb04g030895.1	352.809	up	1486.16	up	516.133	up	unknown protein
Sb02g026070.1	334.949	up	926.677	up	211.238	up	unknown protein
Sb10g007320.1	327.614	up	436.223	up	209.595	up	OPR2
Sb09g027030.1	274.1	up	317.614	up	362.658	up	basic helix-loop-helix (bHLH) family protein
Sb10g025830.1	265.365	up	431.201	up	166.512	up	unknown protein
Sb04g027330.1	257.215	up	152.967	up	182.155	up	23.5 kDa mitochondrial small heat shock protein (HSP23.5-M)
Sb02g026600.1	238.11	up	147.04	up	201.555	up	CYP707A4; (+)-abscisic acid 8\'-hydroxylase/ oxygen binding
Sb01g030345.1	222.699	up	188.588	up	277.069	up	plant EC metallothionein-like family 15 protein
Sb01g041180.1	219.323	up	23.669	up	18.3521	up	HSP21 (HEAT SHOCK PROTEIN 21)
Sb09g024255.1	217.134	up	317.303	up	248.557	up	EDL3 (EID1-like 3)
Sb10g023010.1	216.352	up	183.525	up	216.241	up	MBF1C (MULTIPROTEIN BRIDGING FACTOR 1C); DNA binding / transcription coactivator/ transcription factor
Sb09g023040.1	200.588	up	269.096	up	141.731	up	phosphatidylethanolamine-binding family protein
Sb06g001970.1	196.728	up	140.577	up	208.312	up	APX3 (ASCORBATE PEROXIDASE 3); L-ascorbate peroxidase
Sb01g038670.1	188.921	up	362.825	up	151.056	up	hydrophobic protein, putative / low temperature and salt responsive protein, putative
Sb05g008770.1	183.984	up	315.508	up	112.516	up	disease resistance-responsive family protein
Sb05g021400.1	167.349	up	554.788	up	815.572	up	CYP76C2; electron carrier/ heme binding / iron ion binding / monooxygenase/ oxygen binding
Sb02g025930.1	165.806	up	158.521	up	142.622	up	GEX1 (GAMETE EXPRESSED PROTEIN 1)
Sb01g015750.1	163.348	up	358.84	up	238.891	up
Sb03g032910.1	162.583	up	256.568	up	118.688	up	unknown protein
Sb07g001530.1	157.947	up	357.963	up	395.141	up
Sb09g027890.1	157.025	up	128.348	up	159.26	up	ferredoxin-related
Sb01g016900.1	155.012	up	78.8305	up	73.9836	up	CYP76C1; electron carrier/ heme binding / iron ion binding / monooxygenase
Sb06g016240.1	140.24	up	129.438	up	132.614	up	nucleic acid binding
Sb08g020850.1	139.798	up	127.131	up	644.366	up	lectin protein kinase, putative
Sb03g012940.1	136.875	up	196.498	up	199.474	up	SAG21 (SENESCENCE-ASSOCIATED GENE 21)
Sb02g034590.1	136.848	up	33.908	up	32.7707	up	aconitate hydratase, cytoplasmic, putative / citrate hydro-lyase/aconitase, putative
Sb01g046350.1	133.777	up	79.5181	up	512.334	up	AT-HSFA6B; DNA binding / transcription factor
Sb02g025930.2	133.045	up	143.628	up	111.656	up
Sb10g009090.1	132.043	up	132.955	up	155.737	up	15.7 kDa class I-related small heat shock protein-like (HSP15.7-CI)
Sb10g007330.1	131.148	up	315.407	up	120.049	up	OPR2
Sb03g038160.1	129.296	up	135.304	up	269.512	up	C4H (CINNAMATE-4-HYDROXYLASE); trans-cinnamate 4-monooxygenase
Sb05g027880.1	128.201	up	207.253	up	77.5583	up	RCA (RUBISCO ACTIVASE); ADP binding / ATP binding / enzyme regulator/ ribulose-1,5-bisphosphate carboxylase/oxygenase activator
Sb1058s002010	126.104	up	91.8805	up	138.888	up
Sb05g018030.1	125.428	up	59.871	up	455.26	up	ATBAG5 (ARABIDOPSIS THALIANA BCL-2-ASSOCIATED ATHANOGENE 5); protein binding
Sb04g030135.1	124.007	up	193.489	up	441.64	up	17.6 kDa class I small heat shock protein (HSP17.6C-CI) (AA 1-156)
Sb01g008350.1	122.26	up	116.327	up	253.129	up	glutamate binding
Sb03g005090.1	121.919	up	133.716	up	97.6948	up	AtRLP7 (Receptor Like Protein 7); kinase/ protein binding
Sb01g009370.1	115.947	up	77.963	up	77.5994	up	EGY3 (ETHYLENE-DEPENDENT GRAVITROPISM-DEFICIENT AND YELLOW-GREEN-LIKE 3)
Sb01g004060.1	111.092	up	62.153	up	42.8155	up	CYP76C2; electron carrier/ heme binding / iron ion binding / monooxygenase/ oxygen binding
Sb06g001260.1	104.037	up	206.506	up	35.9567	up	ACX4 (ACYL-COA OXIDASE 4); acyl-CoA oxidase/ oxidoreductase
Sb02g028060.1	102.028	up	92.6886	up	192.426	up
Sb06g027420.1	101.122	up	71.9515	up	52.083	up	AOX1B; alternative oxidase
Sb10g009140.1	99.397	up	88.8962	up	32.3199	up	caleosin-related family protein
Sb10g007590.1	99.2292	up	43.5423	up	43.2717	up	ATHSP23.6-MITO (MITOCHONDRION-LOCALIZED SMALL HEAT SHOCK PROTEIN 23.6)
Sb01g040030.1	98.5358	up	74.2625	up	80.7971	up	ATHSP17.4
Sb10g007600.1	98.2223	up	42.6931	up	50.7794	up	23.5 kDa mitochondrial small heat shock protein (HSP23.5-M)
Sb01g042680.1	97.2556	up	45.0498	up	51.1453	up	HSP70T-2 (HEAT-SHOCK PROTEIN 70T-2); ATP binding
Sb07g019840.1	96.9933	up	89.2412	up	125.361	up	CFIM-25
Sb01g014230.1	94.7485	up	89.4286	up	77.3799	up	5PTASE11 (INOSITOL POLYPHOSPHATE 5-PHOSPHATASE 11); hydrolase/ phosphatidylinositol-3,4,5-trisphosphate 5-phosphatase/ phosphatidylinositol-3,5-bisphosphate 5-phosphatase/ phosphatidylinositol-4,5-bisphosphate 5-phosphatase
Sb02g009720.1	94.2649	up	107.46	up	46.6178	up	unknown protein
Sb07g016730.1	92.784	up	50.4694	up	67.1084	up	unknown protein
Sb03g041980.1	92.7126	up	80.429	up	291.548	up	pentatricopeptide (PPR) repeat-containing protein
Sb09g030140.1	91.2153	up	34.0035	up	83.008	up	glycoside hydrolase family 28 protein / polygalacturonase (pectinase) family protein
Sb04g038120.1	87.7502	up	34.8692	up	58.6886	up	unknown protein
Sb10g007580.1	87.4025	up	35.8983	up	50.3646	up	ATHSP23.6-MITO (MITOCHONDRION-LOCALIZED SMALL HEAT SHOCK PROTEIN 23.6)
Sb10g009970.1	87.3799	up	157.614	up	182.337	up	protein kinase family protein
Sb01g010460.1	87.2855	up	148.408	up	857.457	up	BIP1; ATP binding
Sb10g003880.1	86.2208	up	104.081	up	105.096	up	carboxylesterase/ hydrolase/ hydrolase, acting on ester bonds
Sb02g030040.1	85.0002	up	562.248	up	17.4974	up	UDP-glucoronosyl/UDP-glucosyl transferase family protein
Sb03g034980.1	82.4611	up	98.4591	up	90.7999	up	KAT1 (POTASSIUM CHANNEL IN ARABIDOPSIS THALIANA 1); cyclic nucleotide binding / inward rectifier potassium channel
Sb03g006870.1	82.0182	up	35.7088	up	28.3887	up	HSP18.2 (heat shock protein 18.2)
Sb08g000570.1	80.4182	up	50.731	up	165.349	up	unknown protein
Sb01g001230.2	79.8985	up	44.3861	up	24.7224	up
Sb04g031580.1	78.161	up	61.3538	up	45.3742	up	protein phosphatase 2C family protein / PP2C family protein
Sb02g009430.1	74.8892	up	84.0594	up	84.5236	up	UBX domain-containing protein
Sb01g001230.1	73.8728	up	39.8014	up	24.8146	up	ATGSTF13; glutathione transferase
Sb02g017220.2	70.1264	up	129.634	up	101.255	up
Sb02g017220.1	67.5362	up	126.2	up	98.551	up	metal ion binding
Sb01g027480.1	64.3198	up	213.81	up	231.964	up
Sb02g031700.1	61.3598	down	65.9183	down	21.402	down	auxin-responsive family protein
Sb08g001710.1	61.1917	up	136.575	up	47.1101	up	MATE efflux family protein
Sb02g028370.1	60.5682	up	17.1585	up	17.3693	up	transcription factor jumonji (jmjC) domain-containing protein
Sb01g037590.1	58.1813	up	164.707	up	87.057	up	unknown protein
Sb01g045270.1	58.1707	up	56.0579	up	13.7546	up	GLP7 (GERMIN-LIKE PROTEIN 7); manganese ion binding / nutrient reservoir
Sb04g035130.1	57.5589	up	37.5557	up	158.841	up	17.4 kDa class III heat shock protein (HSP17.4-CIII)
Sb04g019690.1	57.1294	up	12.3112	up	13.0328	up
Sb02g034980.1	56.9538	up	68.5738	up	35.6684	up	GPT2; antiporter/ glucose-6-phosphate transmembrane transporter
Sb03g032500.1	56.3234	up	64.0657	up	46.0855	up	IAR3 (IAA-ALANINE RESISTANT 3); IAA-Ala conjugate hydrolase/ metallopeptidase
Sb05g016220.1	55.8151	up	33.1665	up	10.9199	up
Sb05g000540.1	55.5332	up	44.5166	up	39.2137	up	unknown protein
Sb08g001520.1	55.1666	up	330.008	up	179.772	up	no apical meristem (NAM) family protein
Sb01g047480.1	54.5951	up	115.789	up	68.0908	up	zinc finger (C3HC4-type RING finger) family protein
Sb01g007420.1	54.0926	up	48.5426	up	26.0748	up	CYP81D5; electron carrier/ heme binding / iron ion binding / monooxygenase/ oxygen binding
Sb01g043390.1	54.0194	up	40.0186	up	62.8439	up	pentatricopeptide (PPR) repeat-containing protein
Sb07g027140.1	54.0116	up	22.611	up	123.725	up
Sb10g022630.1	52.6914	up	17.5273	up	35.5828	up	unknown protein
Sb02g022260.1	52.0186	down	81.2311	down	41.7029	down	UGT72B3 (UDP-GLUCOSYL TRANSFERASE 72B3); UDP-glycosyltransferase/ quercetin 3-O-glucosyltransferase/ transferase, transferring glycosyl groups
Sb06g023830.1	52.0121	up	47.024	up	96.6362	up	stress-inducible protein, putative
Sb09g026640.1	51.8196	up	36.1298	up	48.2185	up	unknown protein
Sb07g019240.1	51.7307	up	36.6446	up	86.3893	up	haloacid dehalogenase-like hydrolase family protein
Sb07g000500.1	51.0703	up	22.9338	up	31.5889	up	CYP71A21; electron carrier/ heme binding / iron ion binding / monooxygenase/ oxygen binding
Sb10g026860.1	50.7953	up	40.0309	up	78.8975	up	DNAJ heat shock N-terminal domain-containing protein
Sb10g022340.1	50.0869	up	31.0106	up	84.771	up	ATHSFA2; DNA binding / transcription factor
Sb06g020120.1	50.0068	up	46.3613	up	2.73731	up	ATP binding / ATPase/ nucleoside-triphosphatase/ nucleotide binding
Sb04g031650.1	49.131	up	66.4031	up	45.5581	up	unknown protein
Sb01g003280.1	49.0526	up	101.239	up	67.9545	up	zinc finger (C2H2 type) family protein
Sb01g007410.1	48.7798	up	40.6366	up	21.3912	up	CYP81D5; electron carrier/ heme binding / iron ion binding / monooxygenase/ oxygen binding
Sb01g039510.1	48.5252	up	71.9984	up	149.971	up	HSC70-1 (HEAT SHOCK COGNATE PROTEIN 70-1); ATP binding
Sb10g027070.1	48.1163	up	59.6024	up	17.464	up
Sb01g023431.1	47.0679	up	51.2119	up	32.3717	up	JAZ1 (JASMONATE-ZIM-DOMAIN PROTEIN 1); protein binding
Sb07g025210.1	46.9641	up	198.704	up	60.3453	up	DREB1A (DEHYDRATION RESPONSE ELEMENT B1A); DNA binding / transcription activator/ transcription factor
Sb09g025900.1	46.935	up	27.2846	up	72.9719	up	ATHSP101 (ARABIDOPSIS THALIANA HEAT SHOCK PROTEIN 101); ATP binding / ATPase/ nucleoside-triphosphatase/ nucleotide binding / protein binding
Sb01g016910.1	46.6314	up	46.0674	up	29.6573	up	CYP76C2; electron carrier/ heme binding / iron ion binding / monooxygenase/ oxygen binding
Sb06g023160.1	45.7849	up	94.8537	up	77.0276	up	trypsin and protease inhibitor family protein / Kunitz family protein
Sb01g038380.1	45.7229	up	31.6256	up	31.6888	up	ATERDJ3A; oxidoreductase
Sb01g018455.1	45.5098	up	102.032	up	57.0844	up	UBQ6; protein binding
Sb10g002990.1	43.3032	up	55.7799	up	51.3197	up	FATB (fatty acyl-ACP thioesterases B); acyl carrier/ acyl-[acyl-carrier-protein] hydrolase
Sb03g004280.1	43.0308	up	20.6166	up	31.5761	up	unknown protein
Sb03g000930.1	42.9708	up	34.425	up	35.4353	up	MYB3R-4 (myb domain protein 3R-4); DNA binding / transcription coactivator/ transcription factor
Sb01g043380.1	42.7438	up	26.0736	up	10.8431	up	cyclin, putative
Sb02g037570.1	42.3248	down	15.6895	down	14.6775	down	ATPLT5 (POLYOL TRANSPORTER 5); D-ribose transmembrane transporter/ D-xylose transmembrane transporter/ carbohydrate transmembrane transporter/ galactose transmembrane transporter/ glucose transmembrane transporter/ glycerol transmembrane transporter/ mann
Sb05g026330.1	42.0752	up	48.6089	up	83.9665	up	AtSTS (Arabidopsis thaliana stachyose synthase); galactinol-raffinose galactosyltransferase/ hydrolase, hydrolyzing O-glycosyl compounds
Sb01g008370.1	41.4078	up	27.5438	up	33.0767	up	UGT73B4 (UDP-GLYCOSYLTRANSFERASE 73B4); UDP-glucosyltransferase/ UDP-glycosyltransferase/ quercetin 3-O-glucosyltransferase/ quercetin 7-O-glucosyltransferase/ transferase, transferring glycosyl groups
Sb01g039436.1	40.9794	up	157.489	up	141.661	up	heat shock cognate 70 kDa protein 2 (HSC70-2) (HSP70-2)
Sb01g042000.1	40.9398	up	52.839	up	29.7789	up	RCD1 (RADICAL-INDUCED CELL DEATH1); protein binding
Sb04g036920.1	40.6198	up	38.4132	up	101.107	up	unknown protein
Sb01g023330.1	40.5327	up	46.8811	up	21.3468	up	JAZ11 (JASMONATE-ZIM-DOMAIN PROTEIN 11)
Sb03g039710.1	39.827	up	78.2492	up	48.8262	up	regulator of chromosome condensation (RCC1) family protein
Sb10g001620.1	39.652	up	33.4767	up	33.2228	up	DREB1A (DEHYDRATION RESPONSE ELEMENT B1A); DNA binding / transcription activator/ transcription factor
Sb10g007430.1	39.2328	up	87.249	up	166.468	up	glycine-rich protein
Sb06g026350.1	39.1094	up	129.133	up	53.1745	up	oxidoreductase, 2OG-Fe(II) oxygenase family protein
Sb01g034800.1	38.8641	up	57.9439	up	83.428	up	nucleic acid binding
Sb02g018550.1	37.8492	up	83.1056	up	39.2294	up	protein kinase family protein
Sb01g003460.1	37.8467	up	9.09173	up	8.74019	up
Sb06g018890.1	37.7233	up	32.6913	up	29.875	up	unknown protein
Sb04g022000.1	37.0095	up	25.6287	up	128.154	up	heat shock protein-related
Sb03g012570.1	36.9156	up	112.734	up	29.7861	up	transcription factor-related
Sb02g023830.1	36.8192	up	93.2282	up	17.1182	up	ANP3 (ARABIDOPSIS NPK1-RELATED PROTEIN KINASE 3); ATP binding / kinase/ protein kinase/ protein serine/threonine kinase
Sb05g008780.1	36.2932	down	92.4916	down	50.7393	down	disease resistance-responsive family protein
Sb01g037090.1	36.2624	up	123.744	up	108.656	up	AtGolS1 (Arabidopsis thaliana galactinol synthase 1); transferase, transferring glycosyl groups / transferase, transferring hexosyl groups
Sb04g025860.1	36.1126	up	24.5188	up	27.3321	up	TIL (TEMPERATURE-INDUCED LIPOCALIN); binding / transporter
Sb04g006890.1	35.6369	up	20.4217	up	33.8762	up	26.5 kDa class I small heat shock protein-like (HSP26.5-P)
Sb01g007160.1	35.472	up	70.6545	up	80.1766	up	basic helix-loop-helix protein / bHLH protein
Sb01g010230.1	35.3041	up	58.355	up	53.0582	up	unknown protein
Sb01g039470.1	35.2803	up	36.2459	up	161.494	up	HSP70 (heat shock protein 70); ATP binding
Sb02g034840.1	34.8601	up	21.985	up	10.8034	up	AAA-type ATPase family protein
Sb01g012460.1	34.5412	up	88.8432	up	68.2621	up	myb family transcription factor
Sb01g015110.1	34.1669	up	20.3225	up	18.6456	up	DSBA oxidoreductase family protein
Sb06g023760.1	33.9145	up	53.5007	up	56.4995	up	beta-fructosidase (BFRUCT3) / beta-fructofuranosidase / invertase, vacuolar
Sb09g023295.1	33.8718	up	60.5602	up	23.5556	up
Sb07g020420.1	33.1508	up	12.5655	up	37.0457	up	CYP81H1; electron carrier/ heme binding / iron ion binding / monooxygenase/ oxygen binding
Sb07g000510.1	33.0213	up	25.3034	up	19.4105	up	CYP71B34; electron carrier/ heme binding / iron ion binding / monooxygenase/ oxygen binding
Sb09g003520.1	32.5211	up	18.365	up	19.0919	up	unknown protein
Sb04g024220.2	32.2604	down	5.36385	down	8.27034	down
Sb03g007350.1	31.9904	up	33.763	up	12.1713	up	reverse transcriptase, putative / RNA-dependent DNA polymerase, putative
Sb04g024540.1	31.9499	up	206.467	up	54.5486	up	unknown protein
Sb03g000430.1	31.8403	up	20.5215	up	39.9545	up	YSL7 (YELLOW STRIPE LIKE 7); oligopeptide transporter
Sb03g035020.1	31.4365	up	26.0006	up	28.9794	up	SGS domain-containing protein
Sb05g007460.1	31.3884	up	41.8876	up	64.712	up	PHD finger family protein
Sb06g022690.1	31.0413	up	39.3935	up	79.4583	up	PPCK1 (PHOSPHOENOLPYRUVATE CARBOXYLASE KINASE); kinase/ protein serine/threonine kinase
Sb01g044000.2	30.6693	down	5.64441	down	3.91842	down
Sb09g028410.1	30.661	up	20.9538	up	155.881	up	DNAJ heat shock family protein
Sb01g004760.1	30.262	up	49.8544	up	34.1362	up
Sb03g025810.1	30.1078	up	24.8588	up	48.653	up
Sb04g035240.1	30.0929	up	25.8618	up	16.1246	up	transferase, transferring glycosyl groups
Sb01g026780.1	29.9751	up	62.8546	up	75.5189	up
Sb01g004020.1	29.826	up	32.0784	up	30.8346	up	unknown protein
Sb06g027430.1	29.7178	up	80.6878	up	31.0489	up	AOX1A (ALTERNATIVE OXIDASE 1A); alternative oxidase
Sb03g042450.1	29.6988	up	7.18888	up	14.2589	up	LOX1; lipoxygenase
Sb06g020720.1	29.6514	down	5.18196	down	34.6995	down	MLS (MALATE SYNTHASE); malate synthase
Sb01g041760.1	29.6056	down	17.9585	down	27.1759	down	peroxidase, putative
Sb05g000480.1	29.5182	up	5.32082	up	14.354	up	myb family transcription factor
Sb05g006920.1	28.987	up	23.4128	up	20.7977	up	catalytic/ protein binding / serine-type endopeptidase/ serine-type peptidase
Sb07g014620.1	28.9761	up	17.1787	up	137.976	up	DNAJ heat shock protein, putative
Sb02g025150.1	28.877	up	10.0494	up	7.51638	up
Sb04g027420.1	28.8716	up	17.1378	up	16.9592	up	AtUGT85A2 (UDP-glucosyl transferase 85A2); UDP-glycosyltransferase/ glucuronosyltransferase/ transferase, transferring glycosyl groups
Sb02g040220.1	28.8633	up	22.9022	up	95.287	up	zinc finger (C3HC4-type RING finger) family protein
Sb05g027380.1	28.6543	down	6.7236	down	16.8736	down	acidic endochitinase (CHIB1)
Sb02g040870.1	28.6325	up	14.8379	up	16.0794	up	10 kDa chaperonin, putative
Sb08g004980.1	28.2473	up	19.2663	up	32.3577	up	AAP3; amino acid transmembrane transporter
Sb02g001803.1	28.1074	down	13.0817	down	13.8309	down	FUT8 (FUCOSYLTRANSFERASE 8); galactoside 2-alpha-L-fucosyltransferase
Sb01g037900.1	27.8791	up	46.6378	up	16.9787	up	pectinesterase family protein
Sb01g032210.1	27.8433	up	16.7823	up	18.2132	up	CLPB3 (CASEIN LYTIC PROTEINASE B3); ATP binding / ATPase/ nucleoside-triphosphatase/ nucleotide binding / protein binding
Sb09g008890.1	27.825	down	14.2105	down	9.4802	down	SEC14 cytosolic factor family protein / phosphoglyceride transfer family protein
Sb10g003220.1	27.7966	up	38.6094	up	46.4259	up
Sb08g004580.1	27.7052	down	13.0789	down	12.6889	down	FT1 (FUCOSYLTRANSFERASE 1); fucosyltransferase/ transferase, transferring glycosyl groups
Sb01g040025.1	27.2015	up	134.861	up	226.043	up	EDM2; transcription factor
Sb03g040280.1	27.1124	up	46.1851	up	22.6761	up	CYP81D4; electron carrier/ heme binding / iron ion binding / monooxygenase/ oxygen binding
Sb10g001010.1	27.0732	up	49.9581	up	52.7295	up	HIK (HINKEL); ATP binding / microtubule motor
Sb01g032630.1	27.0271	down	15.9438	down	21.6002	down
Sb01g038050.1	26.9382	up	57.0879	up	20.7857	up	short-chain dehydrogenase/reductase (SDR) family protein
Sb07g004190.1	26.7653	up	21.2157	up	45.0564	up	basic helix-loop-helix (bHLH) family protein
Sb02g003210.1	26.7275	up	30.2311	up	28.8245	up	transcription factor
Sb02g038720.1	26.6657	up	33.1586	up	10.2956	up	COBL1 (COBRA-LIKE PROTEIN 1 PRECURSOR)
Sb01g013690.1	26.6462	down	23.8462	down	12.4185	down	AAT1 (AMINO ACID TRANSPORTER 1); L-glutamate transmembrane transporter/ L-lysine transmembrane transporter/ arginine transmembrane transporter/ cationic amino acid transmembrane transporter
Sb06g027410.1	26.6293	up	26.0698	up	25.3636	up	AOX1A (ALTERNATIVE OXIDASE 1A); alternative oxidase
Sb08g005430.1	26.6048	up	44.29	up	17.2917	up	thylakoid lumenal 29.8 kDa protein
Sb03g011570.1	26.6009	up	26.4857	up	46.8015	up	ATRBL14 (ARABIDOPSIS RHOMBOID-LIKE PROTEIN 14); zinc ion binding
Sb08g007360.1	25.9712	up	18.3833	up	36.2727	up	OPR1; 12-oxophytodienoate reductase
Sb01g014050.1	25.8814	down	163.444	down	16.6088	down	nodulin MtN21 family protein
Sb05g023210.1	25.8228	up	19.4099	up	42.1852	up	unknown protein
Sb02g011450.1	25.69	up	12.1467	up	5.63112	up
Sb04g006610.1	25.6668	up	61.0177	up	30.8656	up	polygalacturonase 3 (PGA3) / pectinase
Sb01g037280.1	25.4757	up	32.1086	up	14.5857	up	ATCP1 (Ca2+-binding protein 1); calcium ion binding
Sb03g040030.1	25.3128	up	40.0605	up	39.5649	up	reticulon family protein (RTNLB12)
Sb04g009690.1	25.1958	up	3.58833	up	7.23892	up
Sb01g044000.1	25.1478	down	5.86647	down	4.20555	down	ATPLT5 (POLYOL TRANSPORTER 5); D-ribose transmembrane transporter/ D-xylose transmembrane transporter/ carbohydrate transmembrane transporter/ galactose transmembrane transporter/ glucose transmembrane transporter/ glycerol transmembrane transporter/ mann
Sb09g024180.1	24.7701	up	263.367	up	45.1973	up	CYC1BAT; cyclin-dependent protein kinase regulator
Sb09g029440.1	24.7495	down	12.6327	down	10.5144	down	protein kinase, putative
Sb10g021260.1	24.7215	up	7.15624	up	9.31055	up	lipase class 3 family protein
Sb04g025380.1	24.6863	up	14.9709	up	15.0636	up
Sb01g032640.1	24.6009	down	15.3069	down	22.4364	down
Sb01g019830.1	24.5926	up	39.7619	up	16.2309	up	unknown protein
Sb03g046490.1	24.3933	up	20.1403	up	41.3448	up	pentatricopeptide (PPR) repeat-containing protein
Sb06g033850.1	24.2447	down	8.73605	down	9.72139	down	peroxidase 12 (PER12) (P12) (PRXR6)
Sb06g027690.1	24.1842	up	28.3008	up	29.8776	up	unknown protein
Sb03g039270.1	24.1753	up	42.9672	up	18.4479	up	zinc finger (C2H2 type) family protein
Sb01g041620.1	24.1518	up	17.29	up	45.4895	up	unknown protein
Sb01g032440.1	24.0514	up	14.3732	up	26.1508	up	CYP78A5; electron carrier/ heme binding / iron ion binding / monooxygenase/ oxygen binding
Sb10g020870.1	23.6899	down	4.1798	down	4.22865	down
Sb01g036310.1	23.5996	up	41.3344	up	25.9103	up	acid phosphatase class B family protein
Sb01g032890.1	23.4926	up	24.9422	up	27.1586	up	DC1 domain-containing protein
Sb01g034530.1	23.3618	up	12.7028	up	14.933	up	CPN10 (CHAPERONIN 10); chaperone binding
Sb04g001530.1	23.3084	up	13.4084	up	30.4603	up
Sb01g045290.1	23.2744	up	21.4604	up	20.4329	up	hydrolase
Sb01g039360.1	23.2459	down	10.6029	down	16.5586	down	33 kDa secretory protein-related
Sb04g031590.1	23.2359	up	33.1428	up	39.3409	up	RVE2 (REVEILLE 2); DNA binding / transcription factor
Sb02g025280.1	23.1646	down	15.7687	down	11.0171	down	ATGLR2.1; intracellular ligand-gated ion channel
Sb01g026660.1	23.082	up	30.9487	up	37.1104	up
Sb06g025690.1	23.074	up	25.3075	up	33.6879	up	WD-40 repeat family protein
Sb03g003760.1	22.9393	up	31.4207	up	14.7964	up	IAGLU (INDOLE-3-ACETATE BETA-D-GLUCOSYLTRANSFERASE); UDP-glycosyltransferase/ transferase, transferring glycosyl groups
Sb09g000270.1	22.9334	up	61.2693	up	23.6336	up	CYP722A1; electron carrier/ heme binding / iron ion binding / monooxygenase/ oxygen binding
Sb01g016100.1	22.8286	up	20.3803	up	19.116	up	MATE efflux family protein
Sb02g024550.1	22.6829	up	18.7521	up	45.0785	up	calcium-binding EF hand family protein
Sb05g026710.1	22.477	down	4.53576	down	6.06571	down	O-methyltransferase family 2 protein
Sb01g047690.1	22.3199	down	27.6558	down	17.3251	down	PTR3 (PEPTIDE TRANSPORTER 3); dipeptide transporter/ transporter/ tripeptide transporter
Sb07g005210.1	22.2912	up	20.2304	up	19.2706	up	small conjugating protein ligase
Sb04g022670.1	22.2445	up	9.19619	up	21.7444	up	pentatricopeptide (PPR) repeat-containing protein
Sb07g003150.1	22.2162	up	44.9483	up	35.9224	up	lipase class 3 family protein
Sb02g006920.1	22.03	down	23.3087	down	18.6994	down	unknown protein
Sb04g005960.1	21.9428	up	49.9305	up	17.246	up	UGT84A1; UDP-glycosyltransferase/ sinapate 1-glucosyltransferase/ transferase, transferring glycosyl groups
Sb09g015890.1	21.8941	up	14.9597	up	27.1636	up
Sb06g012290.1	21.8771	down	25.1345	down	13.6499	down	kelch repeat-containing F-box family protein
Sb05g003200.1	21.7211	up	85.5827	up	40.6156	up	ATC (ARABIDOPSIS THALIANA CENTRORADIALIS); phosphatidylethanolamine binding
Sb01g033910.1	21.6872	down	27.4782	down	47.3	down	KCS12 (3-KETOACYL-COA SYNTHASE 12); acyltransferase/ catalytic/ transferase, transferring acyl groups other than amino-acyl groups
Sb07g002030.1	21.3478	down	3.24257	down	8.74009	down
Sb02g034170.1	21.1198	up	17.093	up	10.265	up	UGT71B8 (UDP-GLUCOSYL TRANSFERASE 71B8); UDP-glycosyltransferase/ quercetin 3-O-glucosyltransferase/ quercetin 4\'-O-glucosyltransferase/ transferase, transferring glycosyl groups
Sb04g032250.1	21.1186	up	46.0663	up	19.9354	up	ERD10 (EARLY RESPONSIVE TO DEHYDRATION 10); actin binding
Sb04g025770.1	21.0718	up	28.8121	up	27.1293	up	EMB1241 (embryo defective 1241); adenyl-nucleotide exchange factor/ chaperone binding / protein binding / protein homodimerization
Sb04g010980.1	21.0018	up	40.4228	up	31.9025	up	xyloglucan:xyloglucosyl transferase, putative / xyloglucan endotransglycosylase, putative / endo-xyloglucan transferase, putative
Sb10g009080.1	20.9826	up	15.5695	up	26.1537	up	protein binding / zinc ion binding
Sb10g030890.1	20.9617	down	27.3458	down	8.6745	down	unknown protein
Sb04g002480.1	20.9213	up	22.6417	up	15.2738	up	LSU3 (RESPONSE TO LOW SULFUR 3)
Sb01g020010.1	20.7308	up	16.0823	up	18.0568	up	HSP60 (HEAT SHOCK PROTEIN 60); ATP binding
Sb07g003010.1	20.7198	up	124.578	up	18.0549	up	tyrosine decarboxylase, putative
Sb07g027850.1	20.6863	up	12.0768	up	13.4833	up	OTU-like cysteine protease family protein
Sb01g029590.1	20.641	up	28.9056	up	15.382	up	trehalose-6-phosphate phosphatase, putative
Sb05g006360.1	20.592	down	30.0069	down	4.36622	down
Sb03g033130.1	20.4703	up	54.7423	up	36.198	up	disease resistance protein (NBS-LRR class), putative
Sb04g024270.1	20.3936	down	10.9029	down	8.89129	down	heavy-metal-associated domain-containing protein
Sb07g001610.1	20.3603	up	16.1531	up	16.8097	up	33 kDa ribonucleoprotein, chloroplast, putative / RNA-binding protein cp33, putative
Sb02g043430.1	20.3522	up	4.05238	up	6.20056	up	pentatricopeptide (PPR) repeat-containing protein
Sb02g010160.1	20.2703	up	18.7137	up	46.4487	up	integral membrane transporter family protein
Sb02g021800.1	20.2246	down	6.97061	down	15.7639	down	ARK3 (A. THALIANA RECEPTOR KINASE 3); kinase/ transmembrane receptor protein serine/threonine kinase
Sb07g024950.1	20.1615	up	34.9469	up	18.6444	up	zinc finger (C3HC4-type RING finger) family protein
Sb01g031480.1	20.0798	up	15.2335	up	10.9221	up	unknown protein
Sb02g037060.1	20.038	up	9.87618	up	11.7769	up	unknown protein
Sb01g016800.1	20.0107	up	26.3895	up	43.6898	up	zinc finger protein-related
Sb01g000352.1	19.9231	up	61.066	up	39.1451	up	ERF1 (ETHYLENE RESPONSE FACTOR 1); DNA binding / transcription activator/ transcription factor
Sb01g036420.1	19.9194	up	17.3999	up	14.3826	up	2,3-biphosphoglycerate-independent phosphoglycerate mutase, putative / phosphoglyceromutase, putative
Sb01g005240.1	19.9124	up	18.8287	up	31.2831	up	unknown protein
Sb02g007480.1	19.8013	up	17.7828	up	22.5264	up	CRT1 (CALRETICULIN 1); calcium ion binding / unfolded protein binding
Sb02g039070.1	19.7953	up	43.5205	up	46.9467	up	hydrolase, alpha/beta fold family protein
Sb02g023910.1	19.7019	up	28.2132	up	11.9757	up	PMZ; zinc ion binding
Sb06g025710.1	19.6649	up	14.1579	up	46.9352	up	AT-HSFB2A; DNA binding / transcription factor
Sb07g021370.1	19.6306	up	34.3027	up	26.4199	up	zinc finger (AN1-like) family protein
Sb09g027830.1	19.6159	down	8.60092	down	6.8732	down	MATE efflux family protein
Sb02g007480.3	19.5944	up	23.7424	up	22.3036	up
Sb04g002150.1	19.4959	up	32.5975	up	55.6738	up	ATBI1 (BAX INHIBITOR 1)
Sb07g024936.1	19.4344	up	30.414	up	17.2338	up	zinc finger (C3HC4-type RING finger) family protein
Sb05g025660.1	19.3901	down	27.8098	down	23.0195	down	aminotransferase, putative
Sb04g035100.1	19.2395	up	36.4997	up	23.6703	up	transferase, transferring glycosyl groups
Sb03g026915.1	19.2149	up	11.5626	up	22.8394	up	amino acid transporter family protein
Sb01g032580.1	19.2121	down	2.63763	down	2.72995	down	LBD40 (LOB DOMAIN-CONTAINING PROTEIN 40)
Sb05g000700.1	19.1794	up	7.44262	up	2.6839	up
Sb10g002640.1	19.1476	up	28.176	up	20.9654	up	CCR4-NOT transcription complex protein, putative
Sb02g007480.2	19.1413	up	23.3348	up	21.8782	up
Sb10g030570.2	19.1303	down	20.4211	down	14.04	down
Sb02g035110.1	18.981	down	15.4396	down	6.01845	down	unknown protein
Sb03g004540.1	18.9799	up	25.8334	up	53.0828	up	SIP1 (seed imbibition 1-like); galactinol-sucrose galactosyltransferase/ hydrolase, hydrolyzing O-glycosyl compounds
Sb01g004310.1	18.9468	down	37.5006	down	6.18797	down	SMT1 (STEROL METHYLTRANSFERASE 1); sterol 24-C-methyltransferase
Sb06g019290.1	18.9322	up	11.7874	up	13.8388	up	gibberellin-regulated family protein
Sb04g006990.1	18.9014	up	10.5634	up	18.1461	up	SPX2 (SPX DOMAIN GENE 2)
Sb01g014920.1	18.8573	up	14.5589	up	21.205	up
Sb04g001140.2	18.6987	up	17.7528	up	31.8065	up
Sb03g011950.1	18.6569	up	13.9715	up	19.418	up	peroxidase 12 (PER12) (P12) (PRXR6)
Sb08g018780.1	18.6111	up	21.4746	up	25.0793	up	TT7 (TRANSPARENT TESTA 7); flavonoid 3\'-monooxygenase/ oxygen binding
Sb01g045620.1	18.583	down	9.36158	down	9.13728	down	lectin protein kinase family protein
Sb04g001140.1	18.5408	up	18.4829	up	36.3416	up	BIP2; ATP binding
Sb03g037340.1	18.5049	up	54.4181	up	66.4687	up	EDL3 (EID1-like 3)
Sb05g023480.1	18.4602	up	25.043	up	9.44666	up	zinc knuckle (CCHC-type) family protein
Sb09g018420.1	18.4505	up	7.59493	up	4.52928	up	RAB18 (RESPONSIVE TO ABA 18)
Sb02g034100.1	18.4235	up	27.752	up	13.149	up	UDP-glucoronosyl/UDP-glucosyl transferase family protein
Sb02g033580.1	18.4212	up	52.8598	up	21.1674	up	AtUGT85A2 (UDP-glucosyl transferase 85A2); UDP-glycosyltransferase/ glucuronosyltransferase/ transferase, transferring glycosyl groups
Sb04g034136.1	18.419	up	29.865	up	11.9497	up
Sb02g010690.1	18.4132	up	19.173	up	15.7212	up	dehydrodolichyl diphosphate synthase, putative / DEDOL-PP synthase, putative
Sb02g021090.1	18.409	up	12.6453	up	21.7644	up	ATPPC1 (PHOSPHOENOLPYRUVATE CARBOXYLASE 1); catalytic/ phosphoenolpyruvate carboxylase
Sb03g041725.1	18.4055	up	57.5485	up	57.2528	up	epsin N-terminal homology (ENTH) domain-containing protein / clathrin assembly protein-related
Sb01g043430.1	18.3532	down	13.3505	down	10.9242	down	protein phosphatase 2C family protein / PP2C family protein
Sb07g003040.1	18.3144	up	276.742	up	25.5281	up	tyrosine decarboxylase, putative
Sb04g027180.1	18.2402	up	13.8536	up	57.1151	up	AP2 domain-containing transcription factor, putative
Sb10g028730.1	18.2207	down	11.1447	down	15.7875	down	RPM1 (RESISTANCE TO P. SYRINGAE PV MACULICOLA 1); nucleotide binding / protein binding
Sb02g038425.1	18.2054	up	31.6529	up	20.7669	up	RPM1 (RESISTANCE TO P. SYRINGAE PV MACULICOLA 1); nucleotide binding / protein binding
Sb01g004300.1	18.1225	down	43.7596	down	6.50772	down	SMT1 (STEROL METHYLTRANSFERASE 1); sterol 24-C-methyltransferase
Sb01g031010.1	18.1043	down	3.00834	down	12.0467	down	ATGSTU18 (GLUTATHIONE S-TRANSFERASE TAU 18); glutathione transferase
Sb05g003790.1	18.0932	down	15.5292	down	14.922	down	WNK6 (WITH NO K (=LYSINE) 6); kinase/ protein kinase
Sb05g022565.1	18.0551	down	15.6931	down	20.9977	down	serpin, putative / serine protease inhibitor, putative
Sb05g026730.1	18.0481	down	4.13673	down	5.28556	down	O-methyltransferase family 2 protein
Sb01g038900.1	18.0222	up	143.871	up	21.6448	up	GSTL2
Sb02g024765.1	17.9535	up	17.5255	up	10.3322	up	WRKY40; transcription factor
Sb03g005760.2	17.8998	down	7.5386	down	3.19673	down
Sb07g019930.1	17.8126	up	10.8897	up	19.5995	up	unknown protein
Sb06g024670.1	17.7967	up	11.9474	up	15.5317	up	cycp3;1 (cyclin p3;1); cyclin-dependent protein kinase
Sb04g009670.1	17.7648	up	4.038	up	13.644	up	BAG6 (BCL-2-ASSOCIATED ATHANOGENE 6); calmodulin binding / protein binding
Sb01g009620.1	17.7031	up	32.3118	up	26.8586	up
Sb02g012530.1	17.6146	down	16.4134	down	3.415	down
Sb02g033570.1	17.6115	up	20.7195	up	37.7911	up	AtUGT85A2 (UDP-glucosyl transferase 85A2); UDP-glycosyltransferase/ glucuronosyltransferase/ transferase, transferring glycosyl groups
Sb01g021490.1	17.6074	up	17.3063	up	51.7182	up	AT-HSFA6B; DNA binding / transcription factor
Sb04g023000.1	17.5054	up	22.9442	up	27.6364	up	MO1 (MONOOXYGENASE 1); electron carrier/ oxidoreductase
Sb10g007570.1	17.4423	up	5.66226	up	20.35	up	23.5 kDa mitochondrial small heat shock protein (HSP23.5-M)
Sb02g044055.1	17.4333	up	24.7305	up	22.052	up	ADT5 (arogenate dehydratase 5); arogenate dehydratase/ prephenate dehydratase
Sb08g008420.1	17.3986	down	7.82551	down	6.68421	down	S-locus lectin protein kinase family protein
Sb10g025780.1	17.3411	up	23.5162	up	15.067	up	unknown protein
Sb04g009670.2	17.2687	up	4.07816	up	13.2937	up
Sb05g025660.2	17.2246	down	25.6131	down	20.2841	down
Sb05g026870.1	17.1172	down	4.52592	down	5.40528	down	unknown protein
Sb05g005710.1	17.0489	up	43.8674	up	39.2624	up	1-aminocyclopropane-1-carboxylate oxidase, putative / ACC oxidase, putative
Sb06g002560.1	17.0391	down	4.77007	down	2.82663	down	PHT5; inorganic phosphate transmembrane transporter/ phosphate transmembrane transporter
Sb04g026690.1	17.0137	up	7.73445	up	12.211	up
Sb03g046210.1	16.9469	up	44.9151	up	65.5611	up	calmodulin-related protein, putative
Sb04g003860.1	16.9366	down	13.5737	down	10.0742	down	leucine-rich repeat transmembrane protein kinase, putative
Sb05g004210.1	16.8833	down	12.1902	down	9.96768	down	protein kinase family protein
Sb10g022880.1	16.8369	up	10.5074	up	21.6554	up	unknown protein
Sb01g017170.1	16.7495	up	19.3763	up	15.933	up	cytochrome P450, putative
Sb07g023030.1	16.69	up	25.1554	up	61.3349	up	RRTF1 ({REDOX RESPONSIVE TRANSCRIPTION FACTOR 1); DNA binding / transcription factor
Sb04g023730.1	16.6893	down	3.08994	down	8.05196	down	ethylene insensitive 3 family protein
Sb07g021360.1	16.6498	up	24.0359	up	27.1557	up	zinc finger (AN1-like) family protein
Sb03g039480.2	16.517	up	6.52591	up	7.05217	up
Sb02g036360.1	16.5155	up	24.1397	up	34.2718	up	F-box family protein
Sb10g006350.1	16.4727	up	6.06365	up	4.15027	up	DNAJ heat shock N-terminal domain-containing protein
Sb04g027467.1	16.4515	up	30.6939	up	30.4412	up
Sb01g044710.1	16.3877	up	17.1557	up	16.626	up	GEM (GL2-EXPRESSION MODULATOR)
Sb03g007550.1	16.3436	down	15.5159	down	12.2146	down	CYP71A25; electron carrier/ heme binding / iron ion binding / monooxygenase/ oxygen binding
Sb01g017160.1	16.3331	up	19.3071	up	20.2117	up	cytochrome P450, putative
Sb06g032320.1	16.2312	up	7.6617	up	8.81597	up	RD21 (responsive to dehydration 21); cysteine-type endopeptidase/ cysteine-type peptidase
Sb10g006030.1	16.2103	up	29.4979	up	17.1512	up	protein kinase family protein
Sb04g005570.1	16.2064	up	10.3787	up	24.2828	up	CLPB4 (CASEIN LYTIC PROTEINASE B4); ATP binding / ATPase/ nucleoside-triphosphatase/ nucleotide binding / protein binding
Sb03g041540.1	16.1441	up	23.8307	up	14.5559	up	mitotic checkpoint family protein
Sb03g041670.1	16.0833	up	10.3414	up	14.7999	up	nitroreductase family protein
Sb08g022276.1	15.9938	up	23.9732	up	7.32049	up	zinc finger (GATA type) family protein
Sb03g013740.1	15.8931	down	5.41174	down	4.68063	down
Sb03g047060.1	15.892	down	4.89925	down	8.2655	down	ATFRUCT5 (BETA-FRUCTOFURANOSIDASE 5); hydrolase, hydrolyzing O-glycosyl compounds / levanase
Sb03g013430.1	15.827	up	4.2506	up	7.66725	up	lectin protein kinase, putative
Sb01g039390.1	15.6939	up	21.2551	up	22.9331	up	HSC70-1 (HEAT SHOCK COGNATE PROTEIN 70-1); ATP binding
Sb04g026650.1	15.6915	up	7.48575	up	10.1052	up	PIP2B (PLASMA MEMBRANE INTRINSIC PROTEIN 2); water channel
Sb01g044360.1	15.6891	up	18.6603	up	26.1058	up	unknown protein
Sb10g024650.1	15.6742	up	15.2385	up	20.3129	up	unknown protein
Sb10g000890.1	15.672	up	36.4747	up	19.1426	up	haloacid dehalogenase-like hydrolase family protein
Sb09g004000.1	15.6307	up	19.0738	up	13.3467	up	rubber elongation factor (REF) family protein
Sb06g009610.1	15.5722	down	30.6613	down	18.438	down	ABA2 (ABA DEFICIENT 2); alcohol dehydrogenase/ oxidoreductase/ xanthoxin dehydrogenase
Sb01g045280.1	15.5002	up	6.51596	up	13.2366	up	protein binding / tubulin-tyrosine ligase
Sb04g032890.1	15.4841	up	39.8735	up	19.8164	up	unknown protein
Sb03g039480.1	15.4689	up	5.91788	up	6.91424	up	TPI (TRIOSEPHOSPHATE ISOMERASE); triose-phosphate isomerase
Sb10g022950.1	15.4611	down	18.5093	down	6.47358	down
Sb04g001620.1	15.4523	down	21.1089	down	5.75091	down	unknown protein
Sb01g035810.1	15.3723	up	31.2221	up	10.8263	up	unknown protein
Sb04g028460.1	15.3188	up	18.6582	up	13.7212	up	LGT8 (GLUCOSYL TRANSFERASE FAMILY 8); polygalacturonate 4-alpha-galacturonosyltransferase/ transferase, transferring glycosyl groups / transferase, transferring hexosyl groups
Sb01g017300.1	15.3177	up	7.25226	up	13.3123	up	serine carboxypeptidase S28 family protein
Sb06g022700.1	15.314	down	10.1648	down	8.21746	down	WAK5 (WALL ASSOCIATED KINASE 5); kinase/ protein serine/threonine kinase
Sb02g027200.1	15.2859	up	8.39187	up	5.81208	up	ATL6; protein binding / zinc ion binding
Sb10g002440.1	15.2535	up	68.2238	up	21.9575	up	unknown protein
Sb03g028440.1	15.2453	down	3.5647	down	4.69013	down	WRKY27; transcription factor
Sb04g000875.1	15.1942	down	5.0265	down	5.04715	down	SAR DNA-binding protein, putative
Sb08g017310.1	15.1626	down	6.84855	down	4.76357	down	disease resistance protein (NBS-LRR class), putative
Sb01g007230.1	15.1409	up	4.92116	up	7.50278	up	peroxidase, putative
Sb07g002160.1	15.1379	up	40.1983	up	27.8658	up	reverse transcriptase, putative / RNA-dependent DNA polymerase, putative
Sb09g005140.1	15.1221	up	17.5682	up	8.78233	up	universal stress protein (USP) family protein
Sb04g004240.1	15.0677	up	25.7289	up	44.5271	up	Fh5 (FORMIN HOMOLOGY5); actin binding
Sb06g023970.1	15.0553	up	54.3914	up	13.7208	up	COBL6 (COBRA-LIKE PROTEIN 6 PRECURSOR)
Sb04g022120.1	15.0488	up	14.3808	up	12.662	up	U-box domain-containing protein
Sb01g045280.2	14.9675	up	4.95053	up	16.894	up
Sb01g036330.1	14.943	up	24.2993	up	22.4162	up	SAC52 (SUPPRESSOR OF ACAULIS 52); structural constituent of ribosome
Sb03g003120.1	14.9178	down	10.2073	down	14.2259	down	RAX2 (REGULATOR OF AXILLARY MERISTEMS 2); DNA binding / transcription factor
Sb01g037000.1	14.9101	up	14.5576	up	23.0286	up	protein kinase family protein / NAF domain-containing protein
Sb10g028650.1	14.9045	up	31.3625	up	9.70454	up	cleavage stimulation factor, putative
Sb03g037180.1	14.8995	up	27.3908	up	7.3635	up	ATP-binding region, ATPase-like domain-containing protein
Sb02g003260.1	14.8965	up	14.6287	up	21.7953	up	unknown protein
Sb01g043900.1	14.8874	up	20.6246	up	12.7126	up	methyladenine glycosylase family protein
Sb01g003270.1	14.8849	up	23.1513	up	17.7191	up	zinc finger (C2H2 type) family protein
Sb03g043873.1	14.8794	up	31.4842	up	45.9399	up	unknown protein
Sb01g009250.1	14.8603	up	14.1572	up	9.76307	up	unknown protein
Sb01g004590.1	14.857	down	4.61331	down	11.3495	down	GLP4 (GERMIN-LIKE PROTEIN 4); manganese ion binding / nutrient reservoir
Sb01g017500.1	14.788	down	9.18938	down	6.37163	down
Sb01g040100.1	14.7812	up	13.5123	up	27.9151	up	transformer serine/arginine-rich ribonucleoprotein, putative
Sb02g034530.1	14.7692	up	19.6183	up	13.3791	up
Sb01g020835.1	14.7312	down	5.73128	down	14.1853	down	ATNAP12; transporter
Sb01g023270.2	14.6846	up	9.40389	up	16.15	up
Sb03g005555.1	14.6486	up	12.8677	up	8.27234	up	auxin-responsive family protein
Sb04g024400.1	14.6258	down	8.92948	down	2.43294	down
Sb10g000620.1	14.5954	down	22.2901	down	9.72205	down	ankyrin repeat family protein
Sb01g007970.1	14.5936	up	13.6956	up	12.1061	up	kinesin motor protein-related
Sb09g020280.1	14.5879	up	10.4832	up	6.91033	up	proton-dependent oligopeptide transport (POT) family protein
Sb09g001750.1	14.5771	down	17.8942	down	18.761	down	S-locus lectin protein kinase family protein
Sb09g026800.1	14.5233	up	19.8965	up	19.3889	up	WRI1 (WRINKLED 1); DNA binding / transcription factor
Sb03g043410.1	14.4982	up	54.3796	up	70.3767	up
Sb03g031090.1	14.4821	down	10.0753	down	3.36847	down	unknown protein
Sb01g027780.1	14.4493	up	3.44368	up	15.1017	up	calcineurin-like phosphoesterase family protein
Sb01g040100.2	14.4354	up	13.7267	up	27.3764	up
Sb07g026340.1	14.4076	up	59.5409	up	19.7122	up	F-box family protein
Sb03g030997.1	14.3932	up	8.36108	up	25.0256	up	FEZ (FEZ); transcription factor
Sb01g009950.1	14.3834	up	18.5501	up	16.36	up	hydrolase, alpha/beta fold family protein
Sb09g029320.1	14.3256	down	3.99045	down	4.90375	down
Sb02g004850.1	14.3135	up	18.2453	up	15.4772	up	ATTRX1; oxidoreductase, acting on sulfur group of donors, disulfide as acceptor
Sb06g032610.1	14.2968	up	14.1417	up	12.5553	up	uracil DNA glycosylase family protein
Sb01g006420.1	14.2605	up	10.5638	up	6.68027	up	DNAJ heat shock N-terminal domain-containing protein
Sb02g024240.1	14.1298	up	23.3488	up	20.7671	up
Sb01g001160.1	14.1266	up	11.0283	up	9.29428	up	CYP71B23; electron carrier/ heme binding / iron ion binding / monooxygenase/ oxygen binding
Sb01g004490.1	14.1257	up	11.8827	up	14.2251	up	calcium-binding EF hand family protein
Sb02g026300.1	14.1239	up	14.8095	up	10.7507	up	ATPDIL2-2 (PDI-LIKE 2-2); protein disulfide isomerase
Sb01g023950.2	14.0651	down	15.8139	down	6.71813	down
Sb06g030810.1	14.0513	up	17.6058	up	15.918	up	glycosyl transferase family 43 protein
Sb09g005680.1	14.0045	down	10.0767	down	7.84872	down	transferase family protein
Sb02g007240.1	13.9882	down	9.29762	down	7.89813	down	oxidoreductase, 2OG-Fe(II) oxygenase family protein
Sb06g023000.1	13.974	down	7.56178	down	7.29014	down	YSL7 (YELLOW STRIPE LIKE 7); oligopeptide transporter
Sb03g042060.1	13.9309	up	33.1785	up	16.9798	up	AP2 domain-containing transcription factor, putative
Sb05g015110.1	13.9158	up	16.4349	up	7.845	up	ATKCO1; calcium-activated potassium channel/ ion channel/ outward rectifier potassium channel
Sb03g011900.1	13.9107	down	6.78415	down	10.4405	down	unknown protein
Sb07g027795.1	13.9057	up	9.50721	up	32.1186	up	transcription factor jumonji (jmjC) domain-containing protein
Sb04g033540.1	13.8493	up	22.67	up	20.9762	up
Sb01g009650.1	13.847	up	10.893	up	6.10824	up
Sb03g008260.1	13.8453	down	9.96092	down	15.8127	down	unknown protein
Sb08g005630.1	13.8363	down	5.98317	down	9.15652	down	disease resistance protein (CC-NBS class), putative
Sb10g024150.1	13.8232	down	13.3152	down	8.76225	down	leucine-rich repeat family protein / protein kinase family protein
Sb09g024230.1	13.8214	up	17.7301	up	6.78085	up	cysteine protease inhibitor, putative / cystatin, putative
Sb02g037140.1	13.8165	up	17.2062	up	13.7714	up	CYP89A2 (CYTOCHROME P450 89A2); electron carrier/ heme binding / iron ion binding / monooxygenase/ oxygen binding
Sb02g007960.1	13.7924	up	32.3178	up	12.2829	up	anac016 (Arabidopsis NAC domain containing protein 16); transcription factor
Sb10g023380.1	13.7916	up	32.2722	up	19.3888	up	BAS1 (PHYB ACTIVATION TAGGED SUPPRESSOR 1); oxygen binding / steroid hydroxylase
Sb09g027800.1	13.7693	down	10.163	down	10.1379	down	MYB36 (myb domain protein 36); DNA binding / transcription factor
Sb04g005350.1	13.7426	up	100.192	up	69.8067	up	glutamine amidotransferase class-I domain-containing protein
Sb07g026560.3	13.7402	up	15.831	up	19.5699	up
Sb02g043340.1	13.7264	up	13.4684	up	8.59922	up	hydrolase, alpha/beta fold family protein
Sb07g028650.1	13.6936	up	4.70885	up	6.23305	up	unknown protein
Sb03g037190.1	13.6408	up	10.0046	up	17.341	up	pentatricopeptide (PPR) repeat-containing protein
Sb03g002800.1	13.5872	down	12.8809	down	18.8231	down	RNA-dependent RNA polymerase family protein
Sb07g000730.1	13.5817	up	14.7375	up	7.92919	up	unknown protein
Sb09g014430.1	13.5551	up	5.40387	up	6.93567	up	CPN60A (CHAPERONIN-60ALPHA); ATP binding / protein binding
Sb04g026150.1	13.5539	down	8.07914	down	2.33208	down	AtAUR1 (ATAURORA1); histone kinase(H3-S10 specific) / kinase/ protein serine/threonine kinase
Sb02g014465.1	13.5276	up	10.4554	up	18.9893	up	unknown protein
Sb02g023630.1	13.5079	up	10.9027	up	9.23656	up	armadillo/beta-catenin repeat family protein / U-box domain-containing protein
Sb01g046750.1	13.4127	up	6.65125	up	5.46906	up	armadillo/beta-catenin repeat family protein / kinesin motor family protein
Sb04g035170.1	13.3867	up	7.49822	up	17.3573	up
Sb03g025360.1	13.3795	up	13.2628	up	13.0454	up	unknown protein
Sb10g026140.1	13.3214	up	11.5516	up	40.2813	up	FLA10
Sb10g011160.1	13.2826	down	7.17201	down	4.27474	down	RLK (receptor lectin kinase); kinase
Sb03g038730.1	13.282	up	13.8536	up	8.18924	up	YSL7 (YELLOW STRIPE LIKE 7); oligopeptide transporter
Sb02g034850.1	13.2455	up	13.4028	up	9.15606	up	BCS1 (CYTOCHROME BC1 SYNTHESIS); ATP binding / ATPase/ nucleoside-triphosphatase/ nucleotide binding
Sb04g029420.1	13.2289	down	7.11297	down	10.6921	down	ATCSLE1; cellulose synthase/ transferase, transferring glycosyl groups
Sb05g019826.1	13.2246	up	3.37475	up	2.23887	up	TT4 (TRANSPARENT TESTA 4); naringenin-chalcone synthase
Sb07g022590.1	13.2058	up	15.8764	up	36.5599	up	Aha1 domain-containing protein
Sb07g026560.1	13.1803	up	16.7126	up	19.7595	up	ROF1 (ROTAMASE FKBP 1); FK506 binding / calmodulin binding / peptidyl-prolyl cis-trans isomerase
Sb04g023060.1	13.1703	up	31.2841	up	6.59486	up	zinc finger (C3HC4-type RING finger) family protein
Sb07g025250.1	13.0627	up	10.3398	up	13.7222	up
Sb07g024120.1	13.057	up	9.47194	up	13.5723	up	F1F0-ATPase inhibitor protein, putative
Sb10g001715.1	13.0038	down	6.58844	down	3.68945	down
Sb08g007710.1	12.9644	down	6.26939	down	12.2295	down	proton-dependent oligopeptide transport (POT) family protein
Sb03g013620.1	12.9492	up	16.2849	up	10.0662	up	CYP709B2; electron carrier/ heme binding / iron ion binding / monooxygenase/ oxygen binding
Sb03g026420.1	12.9294	up	8.06118	up	18.261	up
Sb01g003070.1	12.9198	up	24.9376	up	36.1728	up	armadillo/beta-catenin repeat family protein
Sb03g013340.1	12.9111	up	26.0787	up	19.2328	up	mitochondrial substrate carrier family protein
Sb01g002430.3	12.8966	up	20.6779	up	10.4493	up
Sb04g020660.1	12.8834	up	11.175	up	17.1713	up	unknown protein
Sb04g007480.1	12.8687	up	42.7328	up	92.0492	up	leucine-rich repeat transmembrane protein kinase, putative
Sb04g004890.1	12.8627	up	19.9793	up	13.7953	up	haloacid dehalogenase-like hydrolase family protein
Sb04g026430.1	12.8504	up	11.2498	up	15.2109	up	RNA recognition motif (RRM)-containing protein
Sb03g000640.2	12.7978	up	13.8107	up	13.1375	up
Sb10g000320.1	12.7944	up	7.45207	up	7.55446	up	zinc finger (B-box type) family protein
Sb08g022310.1	12.7886	up	24.2268	up	23.0914	up	phytoene synthase (PSY) / geranylgeranyl-diphosphate geranylgeranyl transferase
Sb04g024260.1	12.7053	down	4.26813	down	3.27174	down	heavy-metal-associated domain-containing protein
Sb05g024100.1	12.6719	down	3.60516	down	3.47677	down	jacalin lectin family protein
Sb07g005420.1	12.6601	up	6.13047	up	15.1996	up
Sb06g028970.1	12.6498	up	11.6904	up	20.2798	up	ATPAO2 (Polyamine oxidase 2); amine oxidase/ electron carrier/ oxidoreductase
Sb05g008240.1	12.6418	down	6.48656	down	3.27078	down	CES101 (CALLUS EXPRESSION OF RBCS 101); ATP binding / carbohydrate binding / kinase/ protein kinase/ protein serine/threonine kinase/ protein tyrosine kinase/ sugar binding
Sb01g008060.1	12.5996	up	17.5691	up	14.9474	up	ATAMT2 (AMMONIUM TRANSPORTER 2); ammonium transmembrane transporter/ high affinity secondary active ammonium transmembrane transporter
Sb08g016100.1	12.5752	down	18.6818	down	6.54789	down	UPS2 (UREIDE PERMEASE 2)
Sb04g007840.1	12.5507	up	7.47004	up	3.68122	up	EIF4A1 (EUKARYOTIC TRANSLATION INITIATION FACTOR 4A1); ATP-dependent helicase/ translation initiation factor
Sb08g023160.1	12.5405	down	36.5358	down	20.7181	down	catalytic
Sb10g003280.1	12.5173	up	13.7421	up	8.55872	up
Sb02g041410.1	12.5115	up	6.68978	up	5.54637	up	unknown protein
Sb02g038210.1	12.495	up	28.0006	up	10.9695	up	Got1-like family protein
Sb02g036650.1	12.4908	up	17.0733	up	32.1437	up	CYP51G1 (CYTOCHROME P450 51G1); oxygen binding / sterol 14-demethylase
Sb05g024100.2	12.4796	down	5.13296	down	3.90466	down
Sb10g028710.1	12.4785	up	7.24532	up	9.61766	up	reticulon family protein
Sb06g023660.1	12.4488	up	21.6188	up	4.94946	up	serpin, putative / serine protease inhibitor, putative
Sb08g016220.1	12.4473	down	24.9689	down	26.0852	down	leucine-rich repeat transmembrane protein kinase, putative
Sb01g036690.1	12.4149	up	15.8936	up	10.0946	up	pyruvate kinase, putative
Sb01g037600.1	12.3925	up	34.9874	up	12.0171	up	AAE7 (ACYL-ACTIVATING ENZYME 7); AMP binding / acetate-CoA ligase
Sb06g014320.1	12.3744	up	18.4158	up	36.4718	up	glycerophosphoryl diester phosphodiesterase family protein
Sb05g019490.1	12.3702	down	9.86311	down	5.69402	down	leucine-rich repeat transmembrane protein kinase, putative
Sb05g024940.1	12.3594	up	5.59584	up	11.723	up	disease resistance-responsive family protein
Sb07g003000.1	12.3562	up	14.1119	up	6.59654	up	CYP71B34; electron carrier/ heme binding / iron ion binding / monooxygenase/ oxygen binding
Sb01g019885.1	12.3535	up	62.4739	up	19.5364	up
Sb03g040600.1	12.3455	down	9.04156	down	15.2181	down	acidic endochitinase (CHIB1)
Sb05g005280.1	12.3368	down	22.8191	down	5.28065	down
Sb04g028960.1	12.3208	down	6.73101	down	19.5875	down	AGL16 (AGAMOUS-LIKE 16); transcription factor
Sb10g002980.1	12.3198	up	10.0665	up	6.02447	up
Sb10g028640.2	12.3085	up	32.9226	up	21.6172	up
Sb08g001245.1	12.2672	down	5.28711	down	7.15851	down	O-methyltransferase family 2 protein
Sb07g007000.1	12.2572	down	22.9993	down	17.7466	down	disease resistance protein (NBS-LRR class), putative
Sb08g023230.1	12.2376	up	24.3764	up	38.0605	up
Sb05g024290.1	12.2089	up	5.20034	up	12.4976	up
Sb05g024810.1	12.1992	up	4.72637	up	11.9029	up	serpin, putative / serine protease inhibitor, putative
Sb05g024950.1	12.1977	up	8.91395	up	10.1818	up
Sb10g007340.1	12.1906	up	10.7743	up	9.17145	up	protein kinase family protein
Sb09g025230.4	12.1791	up	15.8907	up	23.5117	up
Sb04g035200.1	12.1696	up	40.7801	up	18.6438	up	pectinesterase family protein
Sb01g037640.1	12.1668	up	9.58746	up	7.29847	up	transcription coactivator
Sb03g005340.1	12.1457	up	10.0856	up	3.18187	up	UGT84A1; UDP-glycosyltransferase/ sinapate 1-glucosyltransferase/ transferase, transferring glycosyl groups
Sb03g013820.1	12.1439	up	16.8282	up	8.25449	up
Sb01g007640.1	12.1316	down	4.66771	down	5.52543	down	UDP-glucoronosyl/UDP-glucosyl transferase family protein
Sb06g033490.1	12.1236	up	13.4392	up	13.0693	up	unknown protein
Sb02g006420.1	12.122	up	18.4265	up	13.1987	up	unknown protein
Sb05g024960.1	12.0962	up	9.00803	up	11.9331	up
Sb03g027330.1	12.093	up	6.42705	up	14.7306	up	heat shock protein binding
Sb05g026280.1	12.0793	down	7.72603	down	4.1325	down	MCA1 (mid1-complementing activity 1)
Sb04g032230.1	12.0303	up	11.8781	up	12.7766	up
Sb03g001250.1	12.021	up	22.0852	up	18.5995	up	BAC2; L-ornithine transmembrane transporter/ binding / carnitine:acyl carnitine antiporter
Sb10g002690.1	12.0144	up	10.7667	up	6.14132	up	acid phosphatase, putative
Sb09g020060.1	12.0064	up	10.7	up	16.5642	up	unknown protein
Sb01g001220.1	12.0062	up	5.29175	up	6.91407	up	AtUGT85A3 (UDP-glucosyl transferase 85A3); glucuronosyltransferase/ transcription factor/ transferase, transferring glycosyl groups
Sb09g021080.1	11.9847	up	14.4714	up	7.53528	up	galactosyltransferase family protein
Sb10g019390.1	11.9706	up	15.101	up	9.14758	up	xyloglucan:xyloglucosyl transferase, putative / xyloglucan endotransglycosylase, putative / endo-xyloglucan transferase, putative
Sb03g004150.1	11.9688	up	26.9504	up	24.2144	up	DOGT1 (DON-GLUCOSYLTRANSFERASE 1); UDP-glycosyltransferase/ cis-zeatin O-beta-D-glucosyltransferase/ glucosyltransferase/ quercetin 4\'-O-glucosyltransferase/ quercetin 7-O-glucosyltransferase/ trans-zeatin O-beta-D-glucosyltransferase/ transferase, transf
Sb09g029430.1	11.9677	down	12.0564	down	9.77664	down	calmodulin, putative
Sb03g043020.1	11.9556	down	17.9553	down	14.3566	down	PTR1 (PEPTIDE TRANSPORTER 1); dipeptide transporter/ transporter/ tripeptide transporter
Sb02g002240.1	11.9506	down	6.46366	down	12.001	down	RLK (receptor lectin kinase); kinase
Sb03g026010.1	11.9075	up	16.2151	up	14.7305	up	AR791; actin binding
Sb03g034530.1	11.8599	up	11.9436	up	9.72912	up	plastocyanin-like domain-containing protein
Sb03g035690.1	11.8576	up	15.4252	up	17.3357	up	unknown protein
Sb07g020030.1	11.8356	down	4.82163	down	3.95516	down	unknown protein
Sb08g000420.1	11.8205	down	11.7418	down	9.38138	down	CCR3 (ARABIDOPSIS THALIANA CRINKLY4 RELATED 3); kinase
Sb02g035450.1	11.8122	down	6.3021	down	3.28483	down	CRK10 (CYSTEINE-RICH RLK10); ATP binding / kinase/ protein kinase/ protein serine/threonine kinase/ protein tyrosine kinase
Sb07g024260.1	11.8108	down	7.55992	down	3.72234	down	TT4 (TRANSPARENT TESTA 4); naringenin-chalcone synthase
Sb04g008640.1	11.7742	up	16.3399	up	43.7015	up	peroxidase, putative
Sb03g010010.1	11.762	up	8.62108	up	14.2454	up	ubiquitin-protein ligase
Sb01g007430.1	11.7511	up	11.5869	up	9.46507	up	CYP81D2; electron carrier/ heme binding / iron ion binding / monooxygenase/ oxygen binding
Sb09g028480.1	11.74	up	23.9466	up	11.4841	up	FLA13 (FASCICLIN-LIKE ARABINOGALACTAN PROTEIN 13 PRECURSOR)
Sb04g025640.1	11.7343	down	6.63987	down	6.5649	down	WAK5 (WALL ASSOCIATED KINASE 5); kinase/ protein serine/threonine kinase
Sb05g018520.1	11.7104	down	9.11098	down	8.6992	down	YSL7 (YELLOW STRIPE LIKE 7); oligopeptide transporter
Sb03g033810.1	11.6791	up	24.3	up	10.2985	up	UDP-glucoronosyl/UDP-glucosyl transferase family protein
Sb10g024320.1	11.664	up	25.5292	up	18.5456	up	unknown protein
Sb01g018740.1	11.6541	up	23.2142	up	8.69473	up	GRAM domain-containing protein / ABA-responsive protein-related
Sb06g021930.1	11.6468	up	19.2839	up	10.2382	up	glycosyl transferase family 29 protein / sialyltransferase family protein
Sb02g039400.1	11.639	down	13.9018	down	24.8346	down	unknown protein
Sb10g001880.1	11.6335	down	7.92484	down	9.72208	down	CYP704A2; electron carrier/ heme binding / iron ion binding / monooxygenase/ oxygen binding
Sb05g024370.1	11.6293	up	13.2413	up	19.3451	up	ATBPM1 (BTB-POZ and MATH domain 1); protein binding
Sb01g041390.1	11.6276	up	11.1467	up	18.485	up	ERD7 (EARLY-RESPONSIVE TO DEHYDRATION 7)
Sb07g028270.1	11.6163	up	9.28618	up	18.08	up	HSP81-2 (HEAT SHOCK PROTEIN 81-2); ATP binding
Sb01g023270.1	11.616	up	11.156	up	19.2356	up	SPX1 (SPX DOMAIN GENE 1)
Sb01g006000.1	11.5885	up	7.76004	up	8.52701	up	ATGSTU25 (GLUTATHIONE S-TRANSFERASE TAU 25); glutathione transferase
Sb01g046190.1	11.5876	up	13.0316	up	6.89363	up	AP2 domain-containing transcription factor, putative
Sb01g029110.1	11.5656	down	17.1131	down	13.2975	down	unknown protein
Sb02g003820.1	11.554	up	8.10685	up	6.30027	up	JMT (JASMONIC ACID CARBOXYL METHYLTRANSFERASE); jasmonate O-methyltransferase
Sb09g030280.1	11.5162	down	12.7717	down	10.0656	down
Sb08g001240.1	11.4973	down	6.54899	down	6.79312	down	RLK (receptor lectin kinase); kinase
Sb02g025170.1	11.4803	up	11.9484	up	12.3248	up
Sb09g029870.1	11.4797	down	15.8435	down	16.0697	down	unknown protein
Sb02g042013.1	11.4794	up	47.599	up	8.17235	up	unknown protein
Sb10g027490.1	11.4707	down	20.5563	down	8.36167	down	RCI3 (RARE COLD INDUCIBLE GENE 3); peroxidase
Sb06g021390.1	11.4144	down	11.0449	down	7.52168	down	short-chain dehydrogenase/reductase (SDR) family protein
Sb08g011320.1	11.3627	up	9.08405	up	10.2552	up	unknown protein
Sb01g026770.1	11.3587	up	11.6202	up	11.2744	up	hAT dimerisation domain-containing protein
Sb02g032140.2	11.3482	down	19.7967	down	11.4984	down
Sb07g027920.1	11.3413	up	8.41718	up	8.40337	up	leucine-rich repeat transmembrane protein kinase, putative
Sb09g026030.1	11.3246	down	16.8162	down	23.6154	down	AHP4 (HPT PHOSPHOTRANSMITTER 4); histidine phosphotransfer kinase/ transferase, transferring phosphorus-containing groups
Sb01g010550.1	11.3179	up	12.8968	up	12.9791	up	microsomal glutathione s-transferase, putative
Sb04g011120.1	11.3057	down	6.03828	down	18.2366	down	AGC1.5 (AGC KINASE 1.5); kinase
Sb01g030610.1	11.2763	up	13.3835	up	6.77143	up	unknown protein
Sb05g011440.1	11.2632	down	8.8461	down	7.44662	down
Sb10g004670.1	11.2631	up	78.8399	up	21.731	up	unknown protein
Sb10g009450.1	11.2617	down	17.2319	down	18.1336	down	KCS5 (3-KETOACYL-COA SYNTHASE 5); fatty acid elongase
Sb03g013050.1	11.2346	down	8.05049	down	6.07343	down	transcription factor
Sb10g009070.1	11.2015	up	16.3854	up	26.7375	up	ATNFXL1 (ARABIDOPSIS THALIANA NF-X-LIKE 1); protein binding / transcription factor/ zinc ion binding
Sb07g010240.1	11.1915	down	4.90975	down	6.03263	down	protein kinase-related
Sb03g040840.1	11.1876	up	21.7827	up	7.22419	up	UDP-glucoronosyl/UDP-glucosyl transferase family protein
Sb03g036630.1	11.1727	down	12.1412	down	11.1431	down	ARK3 (A. THALIANA RECEPTOR KINASE 3); kinase/ transmembrane receptor protein serine/threonine kinase
Sb01g019640.1	11.155	down	4.92435	down	3.95516	down	PTR3 (PEPTIDE TRANSPORTER 3); dipeptide transporter/ transporter/ tripeptide transporter
Sb01g050285.1	11.1403	up	10.3166	up	15.6763	up
Sb01g017110.1	11.1262	up	9.58967	up	10.6773	up	fringe-related protein
Sb06g031130.1	11.1117	up	8.31025	up	23.4276	up	protein kinase family protein
Sb03g033120.1	11.107	up	12.0305	up	10.0994	up	ATSERAT1;1 (ARABIDOPSIS THALIANA SERINE ACETYLTRANSFERASE 1;1); serine O-acetyltransferase
Sb04g006230.1	11.0992	up	11.8209	up	6.74223	up	MBD9; DNA binding / methyl-CpG binding
Sb01g000650.1	11.0811	down	16.0792	down	9.04365	down	oxidoreductase, 2OG-Fe(II) oxygenase family protein
Sb01g044050.1	11.0637	up	19.7641	up	11.5687	up	ATSERAT2;1 (SERINE ACETYLTRANSFERASE 2;1); serine O-acetyltransferase
Sb02g030310.1	11.0199	up	7.55986	up	19.2448	up	DREB1A (DEHYDRATION RESPONSE ELEMENT B1A); DNA binding / transcription activator/ transcription factor
Sb01g014610.1	11.0098	up	13.367	up	9.63033	up	binding
Sb02g034600.1	11.001	up	35.1604	up	58.5109	up	reverse transcriptase, putative / RNA-dependent DNA polymerase, putative
Sb01g044290.1	10.9926	up	17.1855	up	8.42969	up	MIPS2 (MYO-INOSITOL-1-PHOSTPATE SYNTHASE 2); binding / catalytic/ inositol-3-phosphate synthase
Sb03g003670.1	10.9889	up	9.34858	up	12.1547	up	TKI1 (TSL-kinase interacting protein 1); DNA binding / transcription factor
Sb08g003210.1	10.9531	up	40.5652	up	13.2054	up	ATC (ARABIDOPSIS THALIANA CENTRORADIALIS); phosphatidylethanolamine binding
Sb03g027080.1	10.9375	down	5.5219	down	6.80613	down	AtRLP46 (Receptor Like Protein 46); kinase/ protein binding
Sb02g028050.1	10.9283	up	11.369	up	13.5854	up	HSP81-2 (HEAT SHOCK PROTEIN 81-2); ATP binding
Sb05g017960.1	10.923	down	12.1999	down	7.07937	down	AtHSD1 (hydroxysteroid dehydrogenase 1); binding / catalytic/ oxidoreductase
Sb06g027900.1	10.9216	up	9.04254	up	3.91641	up	HKT1 (HIGH-AFFINITY K+ TRANSPORTER 1); sodium ion transmembrane transporter
Sb02g002440.1	10.8936	up	11.5623	up	18.7999	up	AAP6 (AMINO ACID PERMEASE 6); acidic amino acid transmembrane transporter/ amino acid transmembrane transporter/ neutral amino acid transmembrane transporter
Sb06g014400.1	10.8863	up	10.8748	up	10.3184	up	HSP70 (heat shock protein 70); ATP binding
Sb04g028380.1	10.8776	up	25.1282	up	14.4453	up	unknown protein
Sb08g016680.1	10.8683	up	17.8739	up	14.9825	up
Sb07g021700.1	10.8661	down	7.49726	down	5.14811	down	ATCM2 (chorismate mutase 2); chorismate mutase
Sb04g010430.1	10.8646	down	6.51535	down	3.57864	down	FT1 (FUCOSYLTRANSFERASE 1); fucosyltransferase/ transferase, transferring glycosyl groups
Sb01g048240.1	10.826	down	7.85834	down	14.0938	down	polynucleotide adenylyltransferase family protein
Sb06g018330.1	10.7975	up	22.2755	up	10.6528	up	unknown protein
Sb01g044290.3	10.7913	up	15.3286	up	8.90977	up
Sb01g039420.1	10.7845	up	8.19926	up	8.86203	up	unknown protein
Sb02g038180.1	10.7381	down	66.5952	down	17.6913	down	ZFP7 (ZINC FINGER PROTEIN 7); nucleic acid binding / transcription factor/ zinc ion binding
Sb10g003380.1	10.7309	down	13.7188	down	12.4358	down
Sb09g022410.1	10.7174	up	14.4663	up	9.93505	up	protein phosphatase 2C, putative / PP2C, putative
Sb02g005780.1	10.7121	up	16.6343	up	16.4616	up	galactosyltransferase family protein
Sb07g020710.1	10.6663	down	8.60235	down	4.50307	down
Sb04g023950.1	10.6589	up	4.81567	up	26.0213	up
Sb01g033070.1	10.6487	down	9.58612	down	7.06005	down	SAG21 (SENESCENCE-ASSOCIATED GENE 21)
Sb01g044290.2	10.6398	up	15.1891	up	8.46266	up
Sb06g017260.1	10.6178	down	11.7276	down	8.54003	down	protein kinase family protein / U-box domain-containing protein
Sb03g004860.1	10.5982	down	6.58422	down	2.79306	down	lectin protein kinase family protein
Sb01g039860.1	10.5937	up	8.17464	up	11.3139	up	unknown protein
Sb10g001840.2	10.5731	up	13.5042	up	12.8257	up
Sb10g030420.1	10.5513	up	8.10229	up	9.65702	up	unknown protein
Sb02g023460.1	10.5443	down	10.8561	down	6.94211	down	strictosidine synthase family protein
Sb10g025880.1	10.5413	up	78.4325	up	27.9648	up	GER2; binding / catalytic/ coenzyme binding
Sb01g040690.1	10.5315	up	6.76829	up	2.05893	up	ankyrin repeat family protein
Sb02g025050.1	10.5291	down	13.9148	down	10.0928	down	integral membrane transporter family protein
Sb01g036870.1	10.5138	up	13.175	up	11.4894	up	WRKY41; transcription factor
Sb01g013800.1	10.4859	up	12.9223	up	8.59989	up	VPS2.2
Sb05g026580.1	10.4711	down	6.60374	down	5.446	down	GPAT2 (GLYCEROL-3-PHOSPHATE ACYLTRANSFERASE 2); acyltransferase
Sb04g028770.1	10.4527	up	11.349	up	14.1766	up	AGD11 (ARF-GAP domain 11); calcium ion binding
Sb05g006280.1	10.4473	up	6.30376	up	7.80043	up	RBP31 (31-KDA RNA BINDING PROTEIN); RNA binding / poly(U) binding
Sb10g023955.1	10.3848	up	5.42624	up	6.03413	up	MLO13 (MILDEW RESISTANCE LOCUS O 13); calmodulin binding
Sb01g003470.1	10.3512	down	4.95058	down	3.46402	down	cinnamoyl-CoA reductase family
Sb06g014890.2	10.3432	down	5.81861	down	3.06685	down
Sb10g001680.1	10.2908	down	3.94902	down	4.44254	down	RPM1 (RESISTANCE TO P. SYRINGAE PV MACULICOLA 1); nucleotide binding / protein binding
Sb08g009110.1	10.2837	down	57.0257	down	42.9806	down	3-oxoacyl-(acyl-carrier protein) reductase, chloroplast / 3-ketoacyl-acyl carrier protein reductase
Sb04g003150.1	10.2675	up	10.8162	up	13.1658	up	ATPase activator/ chaperone binding
Sb09g003170.1	10.267	down	6.64892	down	9.46337	down	transferase family protein
Sb03g046070.1	10.2555	up	23.0606	up	12.8891	up	LAF3 (LONG AFTER FAR-RED 3); hydrolase/ hydrolase, acting on carbon-nitrogen (but not peptide) bonds
Sb04g020460.1	10.2386	up	6.80176	up	7.71571	up	cytosol aminopeptidase
Sb02g013110.1	10.2348	down	21.2276	down	6.11019	down
Sb04g019550.1	10.2132	up	9.13007	up	21.7753	up	disease resistance-responsive family protein
Sb05g004670.1	10.2103	up	5.33209	up	7.34593	up	coatomer beta subunit, putative / beta-coat protein, putative / beta-COP, putative
Sb10g002400.1	10.2074	up	15.4116	up	20.6583	up	glycine-rich protein
Sb06g014890.1	10.1893	down	5.78592	down	3.21401	down
Sb03g004290.1	10.1814	up	8.29426	up	11.7598	up	HY5 (ELONGATED HYPOCOTYL 5); DNA binding / double-stranded DNA binding / transcription factor
Sb02g034250.1	10.1731	up	13.7006	up	49.8374	up	targeting protein-related
Sb09g004440.1	10.1581	up	8.57403	up	7.63417	up	binding
Sb03g007880.2	10.1513	up	12.7811	up	12.919	up
Sb01g010540.1	10.1434	up	11.4919	up	11.9277	up	microsomal glutathione s-transferase, putative
Sb09g019590.1	10.1361	up	14.0913	up	10.1191	up	ATP binding / microtubule motor
Sb06g022340.1	10.1329	up	15.4515	up	23.4947	up	BARD1 (BREAST CANCER ASSOCIATED RING 1); DNA binding / transcription coactivator
Sb09g026630.1	10.1148	up	10.6186	up	11.7663	up	emb1796 (embryo defective 1796); ATP binding
Sb06g023010.1	10.1104	down	7.22558	down	3.42599	down	YSL7 (YELLOW STRIPE LIKE 7); oligopeptide transporter
Sb10g007560.1	10.0951	down	12.1043	down	12.7269	down	LMBR1 integral membrane family protein
Sb07g028420.1	10.0944	down	5.34589	down	8.44976	down	WRKY2; transcription factor
Sb02g030120.1	10.081	up	27.3985	up	7.32378	up	MYC2; DNA binding / transcription activator/ transcription factor
Sb01g009690.1	10.0748	up	12.6049	up	12.3145	up	SEC14 cytosolic factor family protein / phosphoglyceride transfer family protein
Sb10g025150.1	10.0508	up	10.0621	up	6.95092	up	unknown protein
Sb01g045060.1	10.0493	down	14.2887	down	14.6283	down	RAP2.12; DNA binding / transcription factor
Sb08g006600.1	10.0135	down	7.59806	down	7.92458	down	scpl20 (serine carboxypeptidase-like 20); serine-type carboxypeptidase
Sb05g026276.1	10.0022	down	4.35226	down	3.73884	down
Sb08g019890.1	9.99782	up	9.25689	up	5.78552	up	UDP-glucoronosyl/UDP-glucosyl transferase family protein
Sb08g009110.2	9.98778	down	17.2278	down	14.8701	down
Sb10g008660.1	9.97388	up	21.4919	up	13.2533	up	unknown protein
Sb01g050490.1	9.96833	down	9.19769	down	10.2558	down	oxidoreductase, 2OG-Fe(II) oxygenase family protein
Sb02g036850.1	9.95657	up	17.6493	up	15.3535	up	LCR73 (Low-molecular-weight cysteine-rich 73)
Sb07g021840.1	9.94451	up	24.142	up	11.1953	up
Sb01g015000.1	9.93993	down	4.07244	down	6.21692	down	glycerophosphoryl diester phosphodiesterase family protein
Sb01g019970.1	9.93426	up	7.31218	up	4.62172	up	unknown protein
Sb04g036900.1	9.92851	down	11.0585	down	2.7394	down	O-methyltransferase family 2 protein
Sb03g044485.1	9.91962	down	15.0557	down	18.0368	down	JAZ10 (JASMONATE-ZIM-DOMAIN PROTEIN 10)
Sb04g030840.1	9.91767	up	10.8012	up	9.93689	up	CDC20.1; signal transducer
Sb06g018800.1	9.89095	down	5.98722	down	4.67175	down	aldose 1-epimerase family protein
Sb01g002220.1	9.87346	up	22.812	up	15.7294	up
Sb10g010780.1	9.87245	down	10.492	down	8.97252	down	ankyrin repeat family protein
Sb02g025675.1	9.86901	up	5.07898	up	6.7878	up	unknown protein
Sb01g034790.1	9.86752	up	22.1624	up	8.17562	up
Sb03g035800.1	9.85886	down	10.0972	down	9.29486	down	tyrosine decarboxylase, putative
Sb01g037850.1	9.85855	up	7.13422	up	13.1971	up	COBL7 (COBRA-LIKE 7)
Sb02g008760.1	9.84878	down	5.2576	down	2.92649	down	unknown protein
Sb07g004780.1	9.83329	up	6.3486	up	3.96481	up	binding
Sb01g037500.1	9.80883	down	7.45368	down	3.88736	down	TENA/THI-4 family protein
Sb02g003480.1	9.80609	down	5.5143	down	4.37263	down	RHF2A (RING-H2 GROUP F2A); protein binding / zinc ion binding
Sb10g028360.2	9.79607	up	6.71369	up	5.66143	up
Sb02g005410.1	9.79484	up	7.11872	up	16.834	up	CLA1 (CLOROPLASTOS ALTERADOS 1); 1-deoxy-D-xylulose-5-phosphate synthase
Sb01g030730.1	9.79395	up	17.465	up	11.0657	up	heavy-metal-associated domain-containing protein
Sb02g035010.1	9.78126	up	4.62088	up	4.50374	up	unknown protein
Sb06g024427.1	9.77295	down	4.54404	down	6.29279	down
Sb08g017680.1	9.76367	up	13.3702	up	15.294	up
Sb04g025120.1	9.73227	up	27.1515	up	14.4719	up	GAPC2 (GLYCERALDEHYDE-3-PHOSPHATE DEHYDROGENASE C2); NAD or NADH binding / binding / catalytic/ glyceraldehyde-3-phosphate dehydrogenase (phosphorylating)/ glyceraldehyde-3-phosphate dehydrogenase
Sb04g028910.1	9.71844	down	15.0279	down	14.0392	down	KCS5 (3-KETOACYL-COA SYNTHASE 5); fatty acid elongase
Sb10g021080.1	9.70585	down	17.8641	down	11.9168	down	protein binding / zinc ion binding
Sb02g009850.1	9.70311	up	13.1097	up	9.45911	up	chalcone and stilbene synthase family protein
Sb07g023200.1	9.68645	down	2.54905	down	4.66894	down	PLA2A (PHOSPHOLIPASE A 2A); lipase/ nutrient reservoir
Sb02g043280.2	9.67783	down	13.3817	down	21.4235	down
Sb01g008990.1	9.65685	up	10.1468	up	5.26526	up	unknown protein
Sb03g007880.1	9.65408	up	12.3315	up	11.7439	up	ATP binding / alanine-tRNA ligase/ nucleic acid binding / nucleotide binding
Sb04g001210.1	9.65343	down	16.323	down	18.1714	down	PSKR1 (PHYTOSULFOKIN RECEPTOR 1); ATP binding / peptide receptor/ protein serine/threonine kinase
Sb05g023980.1	9.64364	down	8.01321	down	3.68045	down	lectin protein kinase, putative
Sb03g006410.1	9.62504	down	14.2385	down	14.1052	down	IAGLU (INDOLE-3-ACETATE BETA-D-GLUCOSYLTRANSFERASE); UDP-glycosyltransferase/ transferase, transferring glycosyl groups
Sb01g046890.1	9.62473	down	6.55328	down	10.352	down	carbohydrate transmembrane transporter/ phosphate transmembrane transporter/ sugar:hydrogen symporter
Sb01g002340.1	9.62093	down	6.17774	down	6.6513	down	unknown protein
Sb03g039130.1	9.60536	up	9.19716	up	15.0107	up	unknown protein
Sb03g025630.1	9.58402	down	3.69621	down	2.8491	down	PR5K; kinase/ transmembrane receptor protein serine/threonine kinase
Sb08g007690.1	9.58098	up	13.0578	up	16.0829	up	unknown protein
Sb04g023020.1	9.56496	up	15.229	up	4.88047	up	MO1 (MONOOXYGENASE 1); electron carrier/ oxidoreductase
Sb07g021895.1	9.54581	up	7.51004	up	8.70515	up
Sb02g030160.1	9.5405	up	6.98154	up	12.7035	up	pentatricopeptide (PPR) repeat-containing protein
Sb06g025800.1	9.53888	up	9.03836	up	11.6357	up
Sb02g030560.1	9.52988	up	7.24815	up	7.64115	up	HpcH/HpaI aldolase family protein
Sb08g006600.2	9.51964	down	7.16264	down	7.33376	down
Sb02g000260.1	9.50899	up	30.0127	up	24.9735	up	PTR5 (PEPTIDE TRANSPORTER 5); dipeptide transporter/ transporter
Sb08g002596.1	9.50407	up	12.6411	up	11.6992	up
Sb03g046220.1	9.4976	up	20.3272	up	22.184	up	calmodulin-related protein, putative
Sb08g022840.1	9.49665	up	10.0383	up	8.1273	up	unknown protein
Sb09g028860.1	9.49258	up	6.19183	up	9.14617	up	KCS4 (3-KETOACYL-COA SYNTHASE 4); acyltransferase/ catalytic/ transferase, transferring acyl groups other than amino-acyl groups
Sb09g007940.1	9.48561	down	11.7021	down	20.1285	down	TIP4;1 (tonoplast intrinsic protein 4;1); water channel
Sb02g028020.1	9.47122	up	8.5481	up	9.84161	up	HSP81-2 (HEAT SHOCK PROTEIN 81-2); ATP binding
Sb04g022405.1	9.46866	down	4.6819	down	8.49291	down
Sb01g030360.1	9.45078	up	9.95338	up	7.24558	up	EXL5 (EXORDIUM LIKE 5)
Sb06g030370.1	9.45033	down	7.1272	down	6.61057	down	oxidoreductase, 2OG-Fe(II) oxygenase family protein
Sb04g032160.1	9.43971	up	10.0651	up	6.92691	up
Sb09g027610.1	9.43788	down	2.64352	down	4.92746	down	ATP binding / kinase/ protein kinase/ protein serine/threonine kinase/ protein tyrosine kinase
Sb05g025125.1	9.41629	up	10.1424	up	6.71881	up
Sb02g031870.1	9.41296	down	5.44123	down	3.33532	down	unknown protein
Sb09g022660.1	9.39755	up	17.4852	up	13.0937	up	zinc finger (C2H2 type) family protein
Sb01g042730.1	9.3911	down	13.8459	down	13.7876	down	myosin-related
Sb06g019660.1	9.38696	up	5.68441	up	10.3587	up	AAP7; amino acid transmembrane transporter
Sb09g020340.1	9.38488	up	4.78305	up	8.10694	up	myb family transcription factor
Sb10g001840.1	9.37693	up	13.204	up	11.6934	up	SPX (SYG1/Pho81/XPR1) domain-containing protein
Sb06g017270.1	9.35286	up	3.98445	up	4.38632	up	unknown protein
Sb03g024250.1	9.34114	up	8.05765	up	8.75417	up	nodulin MtN3 family protein
Sb04g002890.1	9.32727	down	7.04172	down	3.54224	down
Sb05g022050.1	9.32376	up	4.46116	up	4.48337	up	CYP71B34; electron carrier/ heme binding / iron ion binding / monooxygenase/ oxygen binding
Sb02g038130.1	9.32335	up	5.75858	up	6.04882	up	ATGSTU25 (GLUTATHIONE S-TRANSFERASE TAU 25); glutathione transferase
Sb06g014880.1	9.31418	down	5.85072	down	2.76569	down
Sb03g005840.1	9.30287	down	6.92152	down	3.09011	down	HCT (HYDROXYCINNAMOYL-COA SHIKIMATE/QUINATE HYDROXYCINNAMOYL TRANSFERASE); quinate O-hydroxycinnamoyltransferase/ shikimate O-hydroxycinnamoyltransferase/ transferase
Sb07g000520.1	9.29034	up	32.4206	up	26.0125	up	CYP71A25; electron carrier/ heme binding / iron ion binding / monooxygenase/ oxygen binding
Sb02g005810.1	9.28833	up	6.83053	up	2.04533	up	ATERF15 (Ethylene-responsive element binding factor 15); DNA binding / transcription activator/ transcription factor
Sb04g007270.1	9.26025	down	4.37523	down	4.62051	down	PDR12 (PLEIOTROPIC DRUG RESISTANCE 12); ATPase, coupled to transmembrane movement of substances
Sb01g046710.1	9.25193	up	10.4701	up	9.35132	up	monooxygenase, putative (MO2)
Sb02g003580.1	9.23667	down	6.86963	down	9.10094	down	hydrolase
Sb01g020850.1	9.22131	down	7.27063	down	3.95038	down	ATPase, coupled to transmembrane movement of substances
Sb03g041830.1	9.21658	up	20.5655	up	3.6885	up	BIP1; ATP binding
Sb05g023565.1	9.20435	up	20.4625	up	13.564	up	DIN9 (DARK INDUCIBLE 9); mannose-6-phosphate isomerase
Sb02g038140.1	9.19891	down	3.34298	down	5.59129	down	binding / catalytic/ oxidoreductase
Sb10g025650.1	9.19081	up	7.24073	up	14.889	up	methyladenine glycosylase family protein
Sb07g025950.1	9.18571	up	10.9045	up	14.8269	up	integral membrane family protein
Sb02g026653.1	9.18449	up	6.15363	up	5.62005	up
Sb08g003840.1	9.18161	up	9.51324	up	7.28046	up
Sb02g032340.1	9.17257	up	7.31085	up	6.13145	up	kelch repeat-containing F-box family protein
Sb03g011580.1	9.16871	up	6.09857	up	4.27987	up	CCR1 (CINNAMOYL COA REDUCTASE 1); cinnamoyl-CoA reductase
Sb07g022380.1	9.1644	down	10.1998	down	3.69545	down	S-locus protein kinase, putative
Sb08g002525.1	9.16065	up	6.54687	up	9.13682	up	unknown protein
Sb05g009360.1	9.13982	up	19.5069	up	11.624	up	ADH1 (ALCOHOL DEHYDROGENASE 1); alcohol dehydrogenase
Sb04g025850.1	9.13891	up	4.72105	up	9.56875	up
Sb03g023131.1	9.12088	down	8.19828	down	5.51911	down	KCS6 (3-KETOACYL-COA SYNTHASE 6); catalytic/ transferase, transferring acyl groups other than amino-acyl groups
Sb10g002180.1	9.1183	up	11.9806	up	17.4718	up
Sb02g034060.1	9.10253	up	10.0448	up	6.62536	up	C2 domain-containing protein
Sb01g042690.1	9.10222	down	2.25083	down	5.4174	down	MSS1; carbohydrate transmembrane transporter/ hexose:hydrogen symporter/ high-affinity hydrogen:glucose symporter/ sugar:hydrogen symporter
Sb01g048500.1	9.09791	down	3.45405	down	2.27569	down	MLO2 (MILDEW RESISTANCE LOCUS O 2); calmodulin binding
Sb03g012280.1	9.05981	up	14.4547	up	6.44921	up	glycoside hydrolase family 28 protein / polygalacturonase (pectinase) family protein
Sb01g026646.1	9.05479	up	38.6102	up	43.2363	up
Sb09g004400.1	9.02755	down	20.0284	down	50.5359	down
Sb09g020690.1	8.98223	up	18.0539	up	21.3589	up	AP2 domain-containing transcription factor, putative
Sb02g035440.1	8.98197	down	4.10563	down	3.23472	down	CRK10 (CYSTEINE-RICH RLK10); ATP binding / kinase/ protein kinase/ protein serine/threonine kinase/ protein tyrosine kinase
Sb05g026540.1	8.98112	down	16.5183	down	8.53677	down	oxidoreductase, 2OG-Fe(II) oxygenase family protein
Sb06g023610.1	8.9673	up	11.6774	up	8.51725	up	AtMYB18 (myb domain protein 18); DNA binding / transcription factor
Sb03g040610.1	8.94289	up	8.03753	up	10.3179	up	ATFD3 (ferredoxin 3); 2 iron, 2 sulfur cluster binding / electron carrier/ iron-sulfur cluster binding
Sb10g003420.1	8.94238	down	8.78642	down	2.3656	down	GDSL-motif lipase/hydrolase family protein
Sb02g025850.1	8.92702	down	6.1651	down	3.56952	down	TT7 (TRANSPARENT TESTA 7); flavonoid 3\'-monooxygenase/ oxygen binding
Sb03g044860.1	8.92459	up	9.92843	up	7.07935	up	TPK2 (Thiamin pyrophosphokinase 2); thiamin diphosphokinase
Sb09g016203.1	8.92118	up	4.45525	up	2.69145	up
Sb05g001260.1	8.91647	down	7.2462	down	10.6543	down	(1-4)-beta-mannan endohydrolase, putative
Sb01g000380.1	8.90838	up	7.14401	up	7.62401	up	CPN60A (CHAPERONIN-60ALPHA); ATP binding / protein binding
Sb06g023100.1	8.90556	down	12.2478	down	4.65281	down	scpl35 (serine carboxypeptidase-like 35); serine-type carboxypeptidase
Sb05g021610.1	8.85787	up	9.32314	up	7.78427	up	aminotransferase, putative
Sb08g001350.1	8.85337	down	11.0894	down	8.13833	down	BAT1 (BIDIRECTIONAL AMINO ACID TRANSPORTER 1); amino acid transmembrane transporter
Sb05g024980.1	8.8515	up	8.09141	up	6.48183	up
Sb08g019110.1	8.82804	down	3.82658	down	5.16938	down	calcineurin-like phosphoesterase family protein
Sb02g003420.1	8.81542	up	5.08215	up	7.57608	up	EDM2; transcription factor
Sb09g000430.1	8.80819	down	8.7229	down	17.7682	down	PGIP1 (POLYGALACTURONASE INHIBITING PROTEIN 1); protein binding
Sb07g000740.1	8.80604	up	9.47249	up	7.92675	up	glycoside hydrolase family 28 protein / polygalacturonase (pectinase) family protein
Sb08g004960.1	8.80417	up	6.01285	up	12.4279	up	AAP3; amino acid transmembrane transporter
Sb01g033850.1	8.80381	down	4.7073	down	4.32648	down	disease resistance protein (NBS-LRR class), putative
Sb04g024070.1	8.79886	up	6.98978	up	6.44602	up	ATPHB3 (PROHIBITIN 3)
Sb09g007450.1	8.79049	down	3.96582	down	4.70947	down	ATPLT5 (POLYOL TRANSPORTER 5); D-ribose transmembrane transporter/ D-xylose transmembrane transporter/ carbohydrate transmembrane transporter/ galactose transmembrane transporter/ glucose transmembrane transporter/ glycerol transmembrane transporter/ mann
Sb10g028820.1	8.76801	up	8.01415	up	13.991	up	pentatricopeptide (PPR) repeat-containing protein
Sb01g014890.1	8.7507	up	5.679	up	2.84302	up	gibberellin-regulated family protein
Sb04g025500.1	8.74699	down	8.07885	down	7.77446	down	short-chain dehydrogenase/reductase (SDR) family protein
Sb06g018030.1	8.74238	up	11.9828	up	9.11982	up	pentatricopeptide (PPR) repeat-containing protein
Sb10g024110.1	8.73832	up	12.7193	up	10.0693	up	basic helix-loop-helix (bHLH) family protein
Sb04g029306.1	8.72822	down	4.43733	down	5.16517	down	PDR12 (PLEIOTROPIC DRUG RESISTANCE 12); ATPase, coupled to transmembrane movement of substances
Sb07g001350.1	8.71829	up	36.59	up	25.1066	up	unknown protein
Sb01g022330.1	8.69444	up	10.9252	up	18.3212	up	CDF1 (CYCLING DOF FACTOR 1); DNA binding / protein binding / transcription factor
Sb06g014930.1	8.68372	down	2.17866	down	3.90301	down	HAK5 (HIGH AFFINITY K+ TRANSPORTER 5); potassium ion transmembrane transporter/ potassium:sodium symporter
Sb04g028230.1	8.67808	down	9.96963	down	5.0592	down	unknown protein
Sb10g001190.1	8.67467	up	2.96024	up	2.20249	up	ozone-responsive stress-related protein, putative
Sb09g000440.1	8.67397	down	7.52259	down	15.458	down	PGIP1 (POLYGALACTURONASE INHIBITING PROTEIN 1); protein binding
Sb10g021250.1	8.63898	up	5.65062	up	4.099	up	lipase class 3 family protein
Sb10g009410.1	8.63848	down	14.0963	down	11.4581	down	KCS5 (3-KETOACYL-COA SYNTHASE 5); fatty acid elongase
Sb02g039163.1	8.62995	up	8.38581	up	20.7605	up	unknown protein
Sb03g004125.1	8.61364	up	6.89573	up	8.31059	up	pentatricopeptide (PPR) repeat-containing protein
Sb02g035720.1	8.60532	down	14.2991	down	9.41508	down
Sb07g000996.1	8.58769	up	15.3427	up	13.3441	up	CCR4 (ARABIDOPSIS THALIANA CRINKLY4 RELATED 4); kinase
Sb09g021770.1	8.58549	up	6.60743	up	5.70455	up	myb family transcription factor
Sb02g042910.1	8.5823	up	7.43576	up	7.9902	up	SIP3 (SOS3-INTERACTING PROTEIN 3); ATP binding / kinase/ protein kinase/ protein serine/threonine kinase
Sb01g017050.1	8.5789	up	8.40104	up	16.6314	up	MTHSC70-2 (MITOCHONDRIAL HSP70 2); ATP binding
Sb06g018120.2	8.5746	up	11.3242	up	5.57532	up
Sb05g006240.1	8.5653	down	5.65497	down	5.38823	down	RPM1 (RESISTANCE TO P. SYRINGAE PV MACULICOLA 1); nucleotide binding / protein binding
Sb01g046650.1	8.56383	up	55.0211	up	36.2298	up	metal ion binding
Sb03g037300.1	8.55961	down	12.9064	down	11.405	down	DNA binding / transcription factor
Sb03g005860.1	8.54309	down	6.06241	down	3.93153	down	HCT (HYDROXYCINNAMOYL-COA SHIKIMATE/QUINATE HYDROXYCINNAMOYL TRANSFERASE); quinate O-hydroxycinnamoyltransferase/ shikimate O-hydroxycinnamoyltransferase/ transferase
Sb03g029190.3	8.53167	up	11.4847	up	10.1634	up
Sb08g017350.1	8.49293	down	19.7172	down	6.84038	down
Sb02g030490.2	8.49213	up	6.48509	up	14.1232	up
Sb09g027520.1	8.47485	down	4.12994	down	8.28142	down	disease resistance protein (NBS-LRR class), putative
Sb09g029410.1	8.47346	down	15.6238	down	6.50221	down	unknown protein
Sb06g031200.1	8.47104	down	2.14034	down	3.63753	down	unknown protein
Sb10g020030.1	8.46174	up	12.8438	up	10.2685	up	ubiquitin-conjugating enzyme, putative
Sb01g006010.1	8.45899	up	10.6303	up	6.58613	up	ATGSTU28 (GLUTATHIONE S-TRANSFERASE TAU 28); glutathione transferase
Sb04g033345.1	8.45874	down	7.56495	down	6.77842	down	YSL1 (YELLOW STRIPE LIKE 1); oligopeptide transporter
Sb08g001850.1	8.44685	down	13.6825	down	6.2402	down	RPM1 (RESISTANCE TO P. SYRINGAE PV MACULICOLA 1); nucleotide binding / protein binding
Sb05g023560.1	8.4448	up	15.3917	up	13.8409	up	DIN9 (DARK INDUCIBLE 9); mannose-6-phosphate isomerase
Sb01g004130.1	8.44378	up	5.28814	up	7.43094	up	AtSIP2 (Arabidopsis thaliana seed imbibition 2); hydrolase, hydrolyzing O-glycosyl compounds
Sb01g010080.1	8.44173	up	12.3004	up	6.41606	up	unknown protein
Sb04g009270.1	8.43798	up	11.5711	up	11.4574	up	nucleic acid binding / protein binding / zinc ion binding
Sb01g020570.1	8.43516	down	6.48568	down	6.79378	down	ATPT2 (ARABIDOPSIS THALIANA PHOSPHATE TRANSPORTER 2); carbohydrate transmembrane transporter/ inorganic phosphate transmembrane transporter/ phosphate transmembrane transporter/ sugar:hydrogen symporter
Sb03g012950.1	8.43384	up	14.1013	up	9.87123	up	SAG21 (SENESCENCE-ASSOCIATED GENE 21)
Sb04g002655.1	8.42691	up	8.88937	up	3.68148	up	unknown protein
Sb05g007005.1	8.42206	down	6.88274	down	8.53558	down	ATGSTZ2; catalytic/ glutathione transferase
Sb09g018280.1	8.40803	up	2.98219	up	4.50298	up
Sb01g031660.1	8.4054	down	4.63608	down	2.53472	down	PPDK (pyruvate orthophosphate dikinase); kinase/ pyruvate, phosphate dikinase
Sb09g005370.1	8.39967	up	16.1812	up	8.48834	up	CYP71B37; electron carrier/ heme binding / iron ion binding / monooxygenase/ oxygen binding
Sb04g038400.1	8.39457	up	6.87048	up	4.73863	up	unknown protein
Sb04g007260.1	8.37019	down	4.56011	down	4.89242	down	PDR12 (PLEIOTROPIC DRUG RESISTANCE 12); ATPase, coupled to transmembrane movement of substances
Sb03g035920.1	8.35083	up	8.20211	up	5.76803	up	LBD20 (LOB DOMAIN-CONTAINING PROTEIN 20)
Sb01g002360.1	8.34785	down	5.7678	down	5.49928	down	unknown protein
Sb10g025870.1	8.34082	up	21.4489	up	17.5872	up	HHP2 (HEPTAHELICAL TRANSMEMBRANE PROTEIN2); receptor
Sb02g030490.1	8.33986	up	5.61844	up	14.1059	up	AT-HSFB2B; transcription factor/ transcription repressor
Sb03g026050.1	8.33787	up	10.7169	up	8.48996	up	unknown protein
Sb03g013010.1	8.33313	up	5.97197	up	10.0696	up	SR1; RNA binding / nucleic acid binding / nucleotide binding
Sb03g046530.1	8.32392	up	18.7721	up	16.9567	up	unknown protein
Sb06g017090.1	8.31567	up	3.5046	up	2.77759	up	unknown protein
Sb10g006990.1	8.31523	down	8.90794	down	11.5691	down	S-adenosyl-L-methionine:carboxyl methyltransferase family protein
Sb04g035350.1	8.30797	up	13.8247	up	11.6966	up	unknown protein
Sb01g035470.1	8.29104	down	4.13694	down	3.57955	down	aminoacyl-tRNA hydrolase
Sb03g028250.1	8.28286	up	10.2195	up	12.1166	up	protein kinase family protein
Sb01g003910.1	8.2767	up	3.78208	up	5.18893	up	unknown protein
Sb03g011430.1	8.27603	up	14.926	up	12.5568	up	unknown protein
Sb07g005820.1	8.27526	down	7.9698	down	4.46705	down	leucine-rich repeat family protein / protein kinase family protein
Sb03g003853.1	8.27344	up	7.2059	up	4.43517	up	ATP binding / microtubule motor
Sb04g007390.1	8.24671	down	16.8305	down	2.7353	down	ATATH6; ATPase, coupled to transmembrane movement of substances / transporter
Sb10g030720.2	8.23578	up	8.4407	up	7.54568	up
Sb10g004430.1	8.22575	up	11.997	up	6.54434	up	PIN7 (PIN-FORMED 7); auxin efflux transmembrane transporter/ auxin:hydrogen symporter/ transporter
Sb04g001590.1	8.21873	down	4.00642	down	4.70713	down	protein kinase family protein
Sb02g041040.1	8.21842	down	7.72872	down	9.55018	down	AtCXE18 (Arabidopsis thaliana carboxyesterase 18); carboxylesterase
Sb06g022370.1	8.20957	down	8.62317	down	6.60177	down	disease resistance protein (NBS-LRR class), putative
Sb03g002330.1	8.204	up	8.97315	up	5.76533	up	CAD1 (CADMIUM SENSITIVE 1); cadmium ion binding / copper ion binding / glutathione gamma-glutamylcysteinyltransferase
Sb07g019850.1	8.19299	up	4.69316	up	11.5394	up	SUVH6; methyl-CpG binding / methyl-CpNpG binding / methyl-CpNpN binding / methyltransferase
Sb03g040720.1	8.18781	down	4.35474	down	5.24345	down	anac090 (Arabidopsis NAC domain containing protein 90); transcription factor
Sb01g034680.1	8.17983	down	5.99573	down	7.02799	down	binding
Sb04g026260.1	8.17737	down	19.8995	down	10.7932	down	leucine-rich repeat transmembrane protein kinase, putative
Sb07g003200.1	8.17419	down	9.92736	down	3.90975	down
Sb07g013770.1	8.17273	up	7.82967	up	7.25391	up	reverse transcriptase, putative / RNA-dependent DNA polymerase, putative
Sb07g029120.1	8.16528	up	11.2376	up	12.4034	up	unknown protein
Sb05g006390.1	8.16134	down	6.44749	down	2.91126	down	F-box family protein
Sb06g021030.1	8.13632	down	12.9821	down	17.8697	down	proton-dependent oligopeptide transport (POT) family protein
Sb03g040180.1	8.12979	down	4.98904	down	7.07898	down	transferase family protein
Sb03g027650.1	8.12095	down	20.625	down	13.1114	down	unknown protein
Sb01g005990.1	8.1173	up	5.52727	up	5.52269	up	ATGSTU25 (GLUTATHIONE S-TRANSFERASE TAU 25); glutathione transferase
Sb03g006736.1	8.11718	down	12.3459	down	9.73679	down	ATP binding / kinase/ protein kinase/ protein serine/threonine kinase
Sb01g009660.1	8.11637	up	5.33792	up	5.35065	up	unknown protein
Sb01g047120.1	8.11422	up	12.6336	up	9.09085	up	ACD1 (ACCELERATED CELL DEATH 1); iron-sulfur cluster binding / pheophorbide a oxygenase
Sb10g030720.1	8.10694	up	8.3272	up	6.87153	up	FTSH1 (FtsH protease 1); ATP-dependent peptidase/ ATPase/ metallopeptidase
Sb06g030150.1	8.10039	up	6.79589	up	2.25827	up
Sb09g030490.1	8.0992	up	2.67671	up	3.57416	up	hydrolase, alpha/beta fold family protein
Sb07g028900.1	8.09616	up	7.13393	up	2.1106	up	AtbZIP58 (Arabidopsis thaliana basic leucine-zipper 58); DNA binding / protein heterodimerization/ protein homodimerization/ transcription factor
Sb01g042370.1	8.09362	up	8.0558	up	7.94217	up	HSF1 (HEAT SHOCK FACTOR 1); DNA binding / protein binding / transcription factor
Sb03g006460.1	8.09335	down	9.28395	down	8.98034	down	CYP89A5; electron carrier/ heme binding / iron ion binding / monooxygenase/ oxygen binding
Sb01g047060.1	8.08884	up	15.9112	up	12.8147	up	unknown protein
Sb03g041610.1	8.08755	down	5.11031	down	7.54485	down	disease resistance-responsive protein-related / dirigent protein-related
Sb04g032300.1	8.07812	up	13.783	up	18.6255	up	MSL5 (MECHANOSENSITIVE CHANNEL OF SMALL CONDUCTANCE-LIKE 5)
Sb08g006700.1	8.07154	down	10.9442	down	4.04112	down
Sb07g006340.1	8.06735	up	7.83162	up	7.44753	up	glycosyl hydrolase family 17 protein
Sb01g003080.1	8.04587	up	5.05401	up	14.3519	up	unknown protein
Sb01g007395.1	8.04564	up	4.9989	up	5.54029	up	cytochrome P450, putative
Sb01g002370.1	8.04452	down	5.32652	down	4.90824	down	unknown protein
Sb10g008590.1	8.04344	up	8.41739	up	10.9195	up	HhH-GPD base excision DNA repair protein-related
Sb04g023200.1	8.04107	up	3.27524	up	3.37015	up	kelch repeat-containing F-box family protein
Sb06g019560.1	8.03477	down	3.66515	down	3.44575	down	heavy-metal-associated domain-containing protein
Sb10g003930.1	8.03299	down	3.92612	down	4.05651	down	GDSL-motif lipase/hydrolase family protein
Sb02g034660.1	8.02881	up	9.37024	up	17.0706	up	protein phosphatase 2C, putative / PP2C, putative
Sb04g028210.1	8.02492	up	14.0858	up	3.43292	up	chromosome-associated kinesin, putative
Sb01g042023.1	8.01166	down	8.45087	down	4.81559	down
Sb02g006485.1	8.0042	up	9.10511	up	4.56121	up	O-methyltransferase family 2 protein
Sb03g005570.1	7.99976	down	6.53346	down	8.69276	down	hydrolase
Sb09g001743.1	7.99547	down	6.31185	down	2.99158	down	LYM2 (LYSM DOMAIN GPI-ANCHORED PROTEIN 2 PRECURSOR)
Sb01g001970.1	7.99521	down	2.78321	down	6.53785	down	ATAMT2 (AMMONIUM TRANSPORTER 2); ammonium transmembrane transporter/ high affinity secondary active ammonium transmembrane transporter
Sb07g005500.2	7.99425	up	13.2859	up	21.4866	up
Sb02g011340.1	7.99224	up	10.3843	up	11.3662	up	RGLG1 (RING domain Ligase1); protein binding / zinc ion binding
Sb01g010220.1	7.98926	up	4.64711	up	9.73713	up	unknown protein
Sb07g028940.1	7.97885	up	8.64138	up	11.288	up	CR88; ATP binding
Sb01g008980.1	7.97807	up	10.3628	up	7.4392	up	unknown protein
Sb03g002900.1	7.95805	up	4.09259	up	3.67482	up	RAP
Sb05g005250.1	7.95793	up	8.84805	up	17.6028	up
Sb09g023190.1	7.9526	up	6.7201	up	3.31715	up	AP2 domain-containing transcription factor, putative
Sb01g021870.1	7.94672	up	9.67362	up	6.45145	up	calcium-transporting ATPase, plasma membrane-type, putative / Ca(2+)-ATPase, putative (ACA13)
Sb10g022530.1	7.94572	down	12.239	down	7.73736	down	basic helix-loop-helix (bHLH) family protein
Sb06g020440.1	7.94527	down	3.8376	down	8.99791	down	UGT71C4 (UDP-GLUCOSYL TRANSFERASE 71C4); quercetin 3-O-glucosyltransferase/ quercetin 7-O-glucosyltransferase/ transferase, transferring glycosyl groups
Sb01g014820.1	7.93203	up	7.65773	up	18.2263	up
Sb01g040830.1	7.9312	down	11.4556	down	12.0166	down	RPS2 (RESISTANT TO P. SYRINGAE 2); protein binding
Sb01g039680.1	7.92227	up	15.4641	up	22.039	up	haloacid dehalogenase-like hydrolase family protein
Sb03g043640.1	7.92105	up	12.7009	up	9.29397	up	aspartic-type endopeptidase/ peptidase
Sb01g010850.1	7.90218	up	30.8223	up	16.3804	up
Sb01g019630.1	7.90029	down	3.42577	down	2.75792	down	PTR3 (PEPTIDE TRANSPORTER 3); dipeptide transporter/ transporter/ tripeptide transporter
Sb06g025320.1	7.89848	up	6.26046	up	5.17627	up	unknown protein
Sb01g047050.1	7.89691	up	3.9404	up	3.71467	up	unknown protein
Sb04g000900.1	7.88956	down	3.04636	down	7.5748	down	SBH1 (SPHINGOID BASE HYDROXYLASE 1); catalytic/ sphingosine hydroxylase
Sb03g044440.1	7.87067	up	7.43609	up	8.09142	up	ATNAC2 (ARABIDOPSIS NAC DOMAIN CONTAINING PROTEIN 2); transcription factor
Sb03g008160.1	7.86437	up	11.9135	up	15.9205	up	PR5K; kinase/ transmembrane receptor protein serine/threonine kinase
Sb06g028630.1	7.86177	up	3.04302	up	3.96369	up	ATGSTF13; glutathione transferase
Sb02g038430.1	7.86086	up	5.06245	up	6.24249	up	pentatricopeptide (PPR) repeat-containing protein
Sb10g028890.1	7.85423	down	9.20187	down	7.96118	down
Sb07g024700.1	7.85019	down	5.05312	down	6.41639	down	unknown protein
Sb10g001120.1	7.8379	up	4.6896	up	5.72065	up	CPN60B (CHAPERONIN 60 BETA); ATP binding / protein binding
Sb08g023150.1	7.83286	up	19.4457	up	5.32346	up	AATP1 (AAA-ATPase 1); ATP binding / ATPase/ nucleoside-triphosphatase/ nucleotide binding
Sb06g024040.1	7.82896	down	5.13094	down	3.26962	down	YSL3 (YELLOW STRIPE LIKE 3); oligopeptide transporter
Sb10g023665.1	7.81776	down	4.2102	down	9.87792	down	MYB120 (MYB DOMAIN PROTEIN 120); DNA binding / transcription factor
Sb07g009480.1	7.81747	up	6.5694	up	7.12456	up	leucine-rich repeat transmembrane protein kinase, putative
Sb09g005570.1	7.81018	up	9.67325	up	13.5273	up	ATP binding
Sb01g038940.1	7.80561	down	11.1503	down	10.487	down	ESP3 (ENHANCED SILENCING PHENOTYPE 3); ATP binding / ATP-dependent RNA helicase/ ATP-dependent helicase/ helicase/ nucleic acid binding
Sb08g022390.1	7.79136	down	2.87588	down	5.84398	down	ATOSM34 (osmotin 34)
Sb01g005720.1	7.78556	up	20.3492	up	3.97971	up	hydrolase
Sb01g039890.1	7.778	up	9.70789	up	9.40882	up	protein phosphatase 2C, putative / PP2C, putative
Sb04g023900.1	7.77033	down	3.84903	down	4.65863	down	GALT1 (GALACTOSYLTRANSFERASE1); UDP-galactose:N-glycan beta-1,3-galactosyltransferase/ transferase, transferring glycosyl groups / transferase, transferring hexosyl groups
Sb01g018110.1	7.76222	up	6.8609	up	8.03097	up	ATEB1C (microtubule end binding protein 1); microtubule binding
Sb03g005166.1	7.75665	up	3.79553	up	6.14087	up	AERO1 (Arabidopsis endoplasmic reticulum oxidoreductins 1); FAD binding / electron carrier/ oxidoreductase, acting on sulfur group of donors, disulfide as acceptor / protein binding
Sb09g025390.1	7.75211	up	29.6953	up	13.6205	up	unknown protein
Sb01g046710.1	7.74964	up	10.825	up	11.6185	up	monooxygenase, putative (MO2)
Sb03g026960.1	7.74409	down	3.08497	down	4.88855	down	WAK3 (wall associated kinase 3); kinase/ protein serine/threonine kinase
Sb04g022730.1	7.74254	up	4.58035	up	4.71107	up	T-complex protein 11
Sb02g027540.1	7.72474	up	3.97329	up	4.83463	up	FAR1 (FATTY ACID REDUCTASE 1); fatty acyl-CoA reductase (alcohol-forming)/ oxidoreductase, acting on the CH-CH group of donors
Sb07g019360.1	7.72194	up	9.00221	up	7.11027	up	SDF2 (STROMAL CELL-DERIVED FACTOR 2-LIKE PROTEIN PRECURSOR)
Sb09g023520.1	7.7204	down	9.68789	down	7.29065	down	leucine-rich repeat protein kinase, putative
Sb10g002370.1	7.71648	up	6.27449	up	7.01528	up	glycine-rich protein
Sb08g006610.1	7.71563	down	4.73775	down	4.65146	down	scpl20 (serine carboxypeptidase-like 20); serine-type carboxypeptidase
Sb09g020580.1	7.70305	up	7.01987	up	10.0037	up	pentatricopeptide (PPR) repeat-containing protein
Sb06g023580.1	7.69597	up	65.5679	up	20.7678	up	short-chain dehydrogenase/reductase (SDR) family protein
Sb06g024430.1	7.69596	down	5.96666	down	15.9955	down	binding
Sb09g019490.1	7.69383	up	5.72435	up	5.18977	up	unknown protein
Sb08g023140.1	7.69168	up	15.2457	up	7.65124	up	AATP1 (AAA-ATPase 1); ATP binding / ATPase/ nucleoside-triphosphatase/ nucleotide binding
Sb02g028010.1	7.68603	up	33.8639	up	16.3059	up	late embryogenesis abundant protein, putative / LEA protein, putative
Sb02g008890.1	7.67882	down	10.6821	down	18.5135	down	disease resistance protein (NBS-LRR class), putative
Sb01g030110.1	7.6779	up	7.55442	up	6.75303	up	ATG1 (ARABIDOPSIS TRANSMEMBRANE PROTEIN G1P-RELATED 1)
Sb09g024280.1	7.66993	up	7.11139	up	7.48132	up	zinc ion binding
Sb02g024250.1	7.66677	up	5.63163	up	15.7768	up	MYB43 (myb domain protein 43); DNA binding / transcription factor
Sb10g000910.1	7.66388	up	8.48891	up	8.47204	up	PYR6; cytidylate kinase/ uridylate kinase
Sb03g043223.1	7.64657	up	9.17151	up	11.1468	up	tetratricopeptide repeat (TPR)-containing protein
Sb03g009110.1	7.64262	down	3.39759	down	4.77019	down	transferase, transferring glycosyl groups
Sb06g028240.1	7.63568	up	3.04625	up	3.01436	up	CAD9 (CINNAMYL ALCOHOL DEHYDROGENASE 9); binding / catalytic/ oxidoreductase/ zinc ion binding
Sb05g023500.1	7.63094	up	5.62297	up	8.46766	up	pentatricopeptide (PPR) repeat-containing protein
Sb06g018120.1	7.6296	up	9.95776	up	5.29779	up	aldo/keto reductase, putative
Sb06g014330.1	7.62551	down	2.19638	down	3.53791	down	unknown protein
Sb03g008140.1	7.61929	down	5.51124	down	2.87088	down	serine/threonine protein kinase, putative
Sb06g031100.1	7.61784	down	4.6756	down	12.479	down	IAA33 (INDOLE-3-ACETIC ACID INDUCIBLE 33); transcription factor
Sb03g003590.1	7.61627	up	11.0739	up	5.80203	up	CYP96A10; electron carrier/ heme binding / iron ion binding / monooxygenase
Sb02g043750.1	7.61561	up	6.5499	up	7.48958	up	transcription coactivator
Sb07g024840.1	7.61078	up	7.87965	up	6.61403	up
Sb08g002655.1	7.6058	down	8.6159	down	4.62959	down	unknown protein
Sb04g027950.1	7.60253	up	5.04638	up	5.50188	up	ATHVA22A
Sb01g023950.1	7.60091	down	7.62685	down	5.28279	down	transporter-related
Sb10g023050.1	7.59201	up	10.8033	up	9.69509	up	UGT75B1 (UDP-GLUCOSYLTRANSFERASE 75B1); UDP-glucose:4-aminobenzoate acylglucosyltransferase/ UDP-glucosyltransferase/ UDP-glycosyltransferase/ abscisic acid glucosyltransferase/ transferase, transferring glycosyl groups
Sb03g006470.1	7.59144	down	8.87293	down	9.00329	down	CYP89A5; electron carrier/ heme binding / iron ion binding / monooxygenase/ oxygen binding
Sb02g002490.1	7.58584	up	6.05996	up	2.03344	up	BPM2 (BTB-POZ AND MATH DOMAIN 2); protein binding
Sb10g028380.1	7.57994	down	10.8815	down	13.1851	down	unknown protein
Sb03g039430.1	7.5756	down	3.5831	down	3.01809	down
Sb03g029070.1	7.5648	up	18.8904	up	9.38281	up	UGT73B4 (UDP-GLYCOSYLTRANSFERASE 73B4); UDP-glucosyltransferase/ UDP-glycosyltransferase/ quercetin 3-O-glucosyltransferase/ quercetin 7-O-glucosyltransferase/ transferase, transferring glycosyl groups
Sb03g025650.1	7.56318	down	4.15702	down	3.51808	down	disease resistance family protein
Sb07g005070.1	7.55883	down	6.06967	down	6.26659	down	cinnamoyl-CoA reductase family
Sb03g039210.1	7.55411	up	8.40999	up	9.73097	up	unknown protein
Sb08g002296.1	7.55118	down	7.43673	down	6.58122	down	unknown protein
Sb05g024090.1	7.54918	down	7.5758	down	7.29327	down	leucine-rich repeat family protein / protein kinase family protein
Sb02g043370.1	7.54037	down	5.03171	down	2.89955	down	short-chain dehydrogenase/reductase (SDR) family protein
Sb02g008930.1	7.53931	up	20.1923	up	5.45293	up	senescence-associated protein, putative
Sb06g001140.1	7.53899	down	3.96749	down	3.2351	down	subtilase family protein
Sb08g018160.1	7.5293	up	11.4694	up	4.75305	up	PRL (PROLIFERA); ATP binding / DNA binding / DNA-dependent ATPase/ nucleoside-triphosphatase/ nucleotide binding
Sb08g002293.1	7.52454	down	5.10769	down	2.35258	down
Sb02g007150.1	7.51657	down	9.1142	down	7.63565	down	UDP-glucoronosyl/UDP-glucosyl transferase family protein
Sb06g016770.2	7.51452	up	4.39346	up	7.80193	up
Sb04g027080.1	7.5115	up	10.4486	up	14.1567	up	unknown protein
Sb02g003395.1	7.50766	down	11.8578	down	10.7079	down
Sb06g019620.1	7.50489	up	8.44933	up	9.23239	up	RABB1C (ARABIDOPSIS RAB GTPASE HOMOLOG B1C); GTP binding / GTPase
Sb08g022240.1	7.49923	up	5.78876	up	6.54961	up	CAX7 (calcium exchanger 7); calcium:sodium antiporter/ cation:cation antiporter
Sb01g006250.1	7.49431	up	5.99094	up	6.47278	up
Sb06g018960.1	7.49224	down	3.4961	down	5.20723	down	amino acid transporter family protein
Sb02g034370.1	7.48063	up	9.9555	up	11.0599	up	APR3 (APS REDUCTASE 3); adenylyl-sulfate reductase
Sb03g007610.1	7.47912	up	7.29832	up	7.5731	up
Sb01g036190.1	7.45826	up	5.05377	up	6.20894	up	unknown protein
Sb07g019120.1	7.45771	down	7.63373	down	6.60481	down	hAT dimerisation domain-containing protein
Sb07g025120.1	7.44816	up	5.14059	up	9.41353	up	AT-HSFB2B; transcription factor/ transcription repressor
Sb01g015380.1	7.4388	down	7.63682	down	6.16394	down
Sb04g006910.1	7.43875	down	9.5663	down	8.95462	down	pentatricopeptide (PPR) repeat-containing protein
Sb03g039990.1	7.42245	up	3.72881	up	3.75881	up	SOUL-1; binding
Sb08g018350.1	7.41394	down	13.243	down	6.38126	down	unknown protein
Sb07g003290.1	7.41177	up	3.99241	up	3.6149	up	zinc finger (C3HC4-type RING finger) family protein
Sb01g021920.1	7.41132	down	3.69246	down	5.54547	down
Sb05g022570.1	7.40576	down	4.76183	down	6.64575	down	serpin, putative / serine protease inhibitor, putative
Sb09g004650.1	7.39884	down	9.70568	down	8.24541	down	RCI3 (RARE COLD INDUCIBLE GENE 3); peroxidase
Sb01g037880.1	7.39717	up	7.12315	up	9.0706	up	F-box family protein
Sb01g017680.1	7.38079	up	5.42711	up	3.70092	up	heavy-metal-associated domain-containing protein
Sb07g000660.1	7.38016	up	6.90124	up	7.02911	up	DNAJ heat shock family protein
Sb04g023830.1	7.37688	down	7.04534	down	4.4644	down	aldose 1-epimerase family protein
Sb01g040890.1	7.37554	up	5.53679	up	7.63356	up	WAG1 (WAG 1); kinase/ protein serine/threonine kinase
Sb07g003160.1	7.36918	up	6.11041	up	5.3707	up	unknown protein
Sb01g048610.1	7.36296	up	41.2597	up	22.649	up	unknown protein
Sb08g018930.1	7.36076	down	11.3416	down	5.01562	down
Sb10g004770.1	7.3478	down	13.4237	down	12.7467	down	2-oxoglutarate-dependent dioxygenase, putative
Sb02g025340.1	7.34411	down	2.01848	down	3.32554	down	ATGLR2.9; intracellular ligand-gated ion channel
Sb08g003030.1	7.33748	up	3.80335	up	5.00078	up	zinc finger (C3HC4-type RING finger) family protein
Sb07g027710.1	7.33239	down	5.80608	down	9.18825	down	HAK5 (HIGH AFFINITY K+ TRANSPORTER 5); potassium ion transmembrane transporter/ potassium:sodium symporter
Sb07g019450.1	7.31216	up	18.9354	up	8.06095	up	aspartyl protease family protein
Sb04g009620.2	7.30351	up	2.88566	up	3.6806	up
Sb01g026870.1	7.28582	up	11.7072	up	7.43671	up	ACYB-1; carbon-monoxide oxygenase
Sb10g000915.1	7.28049	up	6.58168	up	5.62043	up	PYR6; cytidylate kinase/ uridylate kinase
Sb07g027480.1	7.27742	up	16.6823	up	21.9184	up	HMG1 (HYDROXY METHYLGLUTARYL COA REDUCTASE 1); hydroxymethylglutaryl-CoA reductase
Sb06g016390.1	7.27542	down	23.408	down	5.43316	down
Sb10g001920.1	7.27082	down	3.81548	down	3.98713	down	CYP704A2; electron carrier/ heme binding / iron ion binding / monooxygenase/ oxygen binding
Sb06g028730.1	7.26974	up	6.24132	up	3.96398	up	DNA binding
Sb06g021800.2	7.26496	down	6.91841	down	4.55143	down
Sb02g025700.1	7.26276	up	4.98369	up	5.51673	up	CPN20 (CHAPERONIN 20); calmodulin binding
Sb01g020450.1	7.25906	down	5.82096	down	3.8443	down	transmembrane protein, putative
Sb10g006860.1	7.25833	up	3.26716	up	2.34732	up	peptidoglycan-binding LysM domain-containing protein
Sb05g024760.1	7.25299	up	8.16804	up	5.97433	up	BPM3; protein binding
Sb03g005430.1	7.23779	up	6.31272	up	19.8906	up
Sb04g026490.1	7.23478	up	8.79281	up	11.6889	up	PPCK1 (PHOSPHOENOLPYRUVATE CARBOXYLASE KINASE); kinase/ protein serine/threonine kinase
Sb07g019160.1	7.23044	down	2.24971	down	2.28351	down	unknown protein
Sb08g022970.1	7.22938	up	3.14265	up	4.15283	up	epoxide hydrolase, putative
Sb09g024690.1	7.22807	up	4.18718	up	5.18485	up	scarecrow transcription factor family protein
Sb09g022860.1	7.22461	up	4.58226	up	8.18903	up
Sb06g024040.2	7.21634	down	4.53588	down	3.71986	down
Sb05g000770.1	7.20929	down	5.85369	down	5.67765	down	ATCHX15; monovalent cation:proton antiporter/ sodium:hydrogen antiporter
Sb07g001590.1	7.20884	up	9.67497	up	8.81407	up	galactosyltransferase family protein
Sb07g025760.1	7.20404	up	10.0594	up	11.3943	up	RBR1 (RETINOBLASTOMA-RELATED 1); transcription factor binding
Sb03g025890.1	7.20329	down	4.79786	down	3.80659	down
Sb03g038270.1	7.19976	down	8.22896	down	8.11614	down	zinc finger (C3HC4-type RING finger) family protein
Sb03g008750.1	7.1996	down	10.7619	down	6.69779	down	oxidoreductase, acting on NADH or NADPH
Sb02g020470.1	7.19136	down	3.28007	down	5.10013	down	SDD1 (STOMATAL DENSITY AND DISTRIBUTION); serine-type endopeptidase
Sb08g005125.1	7.19092	up	8.08963	up	3.89687	up	O-methyltransferase family 2 protein
Sb02g001370.1	7.18018	down	2.15846	down	3.32536	down	unknown protein
Sb01g017440.1	7.17734	up	15.1896	up	13.1659	up	LSU4 (RESPONSE TO LOW SULFUR 4)
Sb09g021645.1	7.17103	up	12.433	up	41.7016	up	hexose transporter, putative
Sb08g019490.1	7.16849	up	17.6694	up	9.36757	up	STZ (salt tolerance zinc finger); nucleic acid binding / transcription factor/ transcription repressor/ zinc ion binding
Sb09g025470.1	7.16459	up	9.12486	up	6.20688	up	ATGA2OX2 (GIBBERELLIN 2-OXIDASE); gibberellin 2-beta-dioxygenase
Sb02g021800.2	7.16043	down	3.31663	down	4.0885	down
Sb10g030510.1	7.15793	down	5.30913	down	12.9139	down	SEN1 (SENESCENCE 1)
Sb03g029060.1	7.15318	up	21.0064	up	8.97719	up	UGT73B3 (UDP-glucosyl transferase 73B3); UDP-glycosyltransferase/ abscisic acid glucosyltransferase/ quercetin 3-O-glucosyltransferase/ transferase, transferring hexosyl groups
Sb01g036480.1	7.15052	up	3.08592	up	4.55141	up	ATGH9A1 (ARABIDOPSIS THALIANA GLYCOSYL HYDROLASE 9A1); cellulase/ hydrolase, hydrolyzing O-glycosyl compounds
Sb09g019500.1	7.14428	up	21.9262	up	15.8418	up	unknown protein
Sb01g038390.1	7.13644	up	9.10883	up	7.56539	up	RANBP1 (RAN BINDING PROTEIN 1); protein binding
Sb04g031200.1	7.10743	up	12.0085	up	7.10079	up	UBP21 (UBIQUITIN-SPECIFIC PROTEASE 21); ubiquitin thiolesterase/ ubiquitin-specific protease
Sb07g025120.2	7.09273	up	5.34762	up	9.62103	up
Sb02g026630.1	7.0877	up	33.128	up	131.474	up	RRTF1 ({REDOX RESPONSIVE TRANSCRIPTION FACTOR 1); DNA binding / transcription factor
Sb03g008720.1	7.07875	up	8.14575	up	8.15056	up	unknown protein
Sb03g036255.1	7.07734	up	8.42961	up	3.65667	up	nuclease
Sb03g013060.1	7.07309	up	5.68255	up	4.77446	up	ATABC1 (ARABIDOPSIS THALIANA ABC TRANSPORTER 1); transporter
Sb09g028310.1	7.06508	down	6.7463	down	5.9902	down	glyoxal oxidase-related
Sb05g004530.1	7.0644	up	24.4092	up	7.71309	up	tropinone reductase, putative / tropine dehydrogenase, putative
Sb05g022100.1	7.06353	up	5.983	up	2.38192	up
Sb02g042830.1	7.06074	down	5.88883	down	4.48568	down
Sb06g016760.1	7.05448	up	4.63897	up	8.96126	up	ATCSLB04; cellulose synthase/ transferase/ transferase, transferring glycosyl groups
Sb06g030880.1	7.05107	up	4.05818	up	5.49786	up	UGT89B1 (UDP-GLUCOSYL TRANSFERASE 89B1); UDP-glycosyltransferase/ quercetin 3-O-glucosyltransferase/ quercetin 4\'-O-glucosyltransferase/ quercetin 7-O-glucosyltransferase/ transferase, transferring glycosyl groups / transferase, transferring hexosyl group
Sb03g032800.1	7.05104	up	15.029	up	14.8336	up	WRKY51; transcription factor
Sb08g006380.1	7.04903	up	2.84658	up	3.45489	up	pentatricopeptide (PPR) repeat-containing protein
Sb10g030240.1	7.04769	up	7.92962	up	9.63754	up	SHD (SHEPHERD); ATP binding / unfolded protein binding
Sb03g033900.1	7.04268	down	7.08001	down	5.89933	down	unknown protein
Sb02g027240.1	7.04021	up	77.8193	up	24.1314	up	UCC1 (UCLACYANIN 1); copper ion binding / electron carrier
Sb05g023870.1	7.03353	up	5.31436	up	4.1948	up	RNA recognition motif (RRM)-containing protein
Sb10g013313.1	7.02354	down	8.09929	down	3.07647	down	WBC11 (WHITE-BROWN COMPLEX HOMOLOG PROTEIN 11); ATPase, coupled to transmembrane movement of substances / fatty acid transporter
Sb10g003550.1	7.02326	up	11.3046	up	6.46078	up	unknown protein
Sb03g027420.1	7.02284	down	9.40017	down	8.20957	down	unknown protein
Sb03g026995.1	7.02262	up	3.67206	up	9.93038	up	ATGSTT3 (GLUTATHIONE S-TRANSFERASE THETA 3); glutathione transferase
Sb02g030800.1	7.01861	up	5.84893	up	2.12328	up
Sb02g010250.1	7.01818	down	5.92204	down	2.64884	down	flavin-containing monooxygenase / FMO (YUCCA3)
Sb05g003155.1	7.01668	up	10.9857	up	4.87882	up	PAP22 (PURPLE ACID PHOSPHATASE 22); acid phosphatase/ protein serine/threonine phosphatase
Sb01g006050.1	7.01599	down	6.05933	down	4.66812	down	zinc ion binding
Sb09g022760.1	7.01097	up	6.59139	up	3.75285	up	NRPB9A; DNA binding / DNA-directed RNA polymerase/ nucleic acid binding / transcription regulator/ zinc ion binding
Sb04g037300.1	7.00895	up	6.69477	up	3.75541	up	CYP97A3 (CYTOCHROME P450-TYPE MONOOXYGENASE 97A3); carotene beta-ring hydroxylase/ oxygen binding
Sb10g010020.1	7.00326	down	10.8868	down	8.93929	down	NIK1 (NSP-INTERACTING KINASE 1); kinase
Sb06g021800.1	7.00048	down	6.48284	down	5.22317	down	DIE2/ALG10 family
Sb10g027680.1	6.98669	up	11.8434	up	21.8838	up	armadillo/beta-catenin repeat family protein
Sb10g030910.1	6.98248	down	5.0562	down	5.1826	down	HMGB2 (HIGH MOBILITY GROUP B 2); DNA binding / chromatin binding / structural constituent of chromatin / transcription factor
Sb01g017910.1	6.97768	up	9.11498	up	7.08661	up	unknown protein
Sb01g015180.1	6.97015	down	3.17756	down	21.277	down	scarecrow-like transcription factor 9 (SCL9)
Sb10g005230.1	6.96529	down	6.47591	down	5.16767	down	oxidoreductase, 2OG-Fe(II) oxygenase family protein
Sb10g007690.1	6.96521	down	6.308	down	5.91388	down	EXO (EXORDIUM)
Sb09g025440.1	6.96369	up	2.65352	up	7.63231	up	unknown protein
Sb01g001470.2	6.96011	up	7.47272	up	6.59162	up
Sb07g020050.1	6.955	down	2.39896	down	4.28913	down	SULTR1;2 (SULFATE TRANSPORTER 1;2); sulfate transmembrane transporter
Sb01g033940.1	6.95412	up	9.16365	up	15.7506	up	glycine-rich protein
Sb06g018540.1	6.95005	down	10.0813	down	7.92879	down	monosaccharide transporter, putative
Sb03g036190.1	6.94878	down	7.87417	down	7.00483	down	kinase
Sb10g008890.1	6.94764	down	2.3529	down	2.37632	down	U-box domain-containing protein
Sb05g027240.1	6.94287	down	8.18962	down	7.21555	down	RPM1 (RESISTANCE TO P. SYRINGAE PV MACULICOLA 1); nucleotide binding / protein binding
Sb09g001010.1	6.94193	up	4.43356	up	4.64514	up	protease inhibitor, putative
Sb04g028800.1	6.93831	up	6.78123	up	5.02463	up
Sb02g028950.1	6.9344	down	4.39372	down	3.02727	down
Sb10g010350.1	6.93432	down	2.65186	down	2.89341	down	unknown protein
Sb01g013550.1	6.93217	up	3.48949	up	2.2993	up	ATEXPB4 (ARABIDOPSIS THALIANA EXPANSIN B4)
Sb10g003600.1	6.92137	up	12.8736	up	7.96633	up	transferase family protein
Sb03g002130.1	6.9192	down	4.18781	down	7.16469	down	CAT5 (CATIONIC AMINO ACID TRANSPORTER 5); L-glutamate transmembrane transporter/ L-lysine transmembrane transporter/ arginine transmembrane transporter/ cationic amino acid transmembrane transporter
Sb02g008730.1	6.91621	up	9.15625	up	5.09097	up	nucleic acid binding
Sb01g008570.1	6.90903	up	4.40321	up	9.9288	up	basic helix-loop-helix (bHLH) family protein
Sb03g045580.1	6.90012	down	8.23824	down	6.97703	down	BAT1 (BIDIRECTIONAL AMINO ACID TRANSPORTER 1); amino acid transmembrane transporter
Sb05g005600.1	6.89962	down	8.41052	down	4.56325	down
Sb01g040880.1	6.89859	up	8.19035	up	8.30783	up	MOS2 (modifier of snc1, 2); RNA binding / nucleic acid binding / protein binding
Sb10g008320.1	6.89349	down	4.97408	down	3.07647	down	sodium:solute symporter family protein
Sb01g047940.1	6.88989	up	6.9542	up	2.76244	up	bHLH093 (beta HLH protein 93); DNA binding / transcription factor
Sb10g001873.1	6.88922	down	2.87837	down	4.43302	down	CYP704A2; electron carrier/ heme binding / iron ion binding / monooxygenase/ oxygen binding
Sb03g046400.1	6.88599	up	5.9104	up	2.14129	up	lipase class 3 family protein
Sb10g028240.1	6.88281	down	4.19711	down	4.98835	down	protein kinase family protein
Sb04g009710.1	6.87726	up	3.45945	up	3.76919	up	unknown protein
Sb02g035400.1	6.87022	down	7.24076	down	6.85856	down	EP1; protein kinase
Sb02g032640.1	6.86802	up	6.16615	up	4.40758	up	ATR2 (ARABIDOPSIS P450 REDUCTASE 2); NADPH-hemoprotein reductase
Sb07g021060.1	6.86487	up	20.1447	up	12.9505	up	formin homology 2 domain-containing protein / FH2 domain-containing protein
Sb04g030160.1	6.85865	up	8.58507	up	5.69634	up	heat shock protein 70, putative / HSP70, putative
Sb01g037700.1	6.85684	up	5.59884	up	2.0453	up	unknown protein
Sb09g018910.1	6.85418	up	7.68058	up	14.8849	up	ATCHX20 (CATION/H+ EXCHANGER 20); monovalent cation:proton antiporter/ sodium:hydrogen antiporter
Sb04g033000.1	6.85407	up	5.42336	up	5.74739	up	hydroxyproline-rich glycoprotein family protein
Sb09g010000.1	6.85172	up	5.32036	up	3.46611	up	PTAC16 (PLASTID TRANSCRIPTIONALLY ACTIVE 16); binding / catalytic
Sb07g004550.1	6.84918	up	6.56498	up	3.19405	up	vacuolar ATP synthase subunit D (VATD) / V-ATPase D subunit / vacuolar proton pump D subunit (VATPD)
Sb07g007770.1	6.84845	down	6.45098	down	4.27527	down	kinase
Sb06g024320.1	6.84477	up	3.78458	up	4.49569	up	armadillo/beta-catenin repeat family protein
Sb02g035150.1	6.84426	down	2.25222	down	3.03976	down	ICL (ISOCITRATE LYASE); catalytic/ isocitrate lyase
Sb01g007220.1	6.84273	up	4.04035	up	6.62643	up	unknown protein
Sb09g004950.1	6.84046	down	8.21041	down	4.8702	down	unknown protein
Sb06g026387.1	6.83868	up	14.9269	up	23.8902	up
Sb02g028570.1	6.83786	up	5.76289	up	5.75432	up	MTHSC70-2 (MITOCHONDRIAL HSP70 2); ATP binding
Sb04g002810.1	6.83597	up	10.5543	up	13.9063	up	AO (L-ASPARTATE OXIDASE); L-aspartate oxidase/ electron carrier/ oxidoreductase
Sb07g005480.1	6.83214	up	5.58336	up	3.80136	up
Sb01g001470.1	6.82851	up	6.72782	up	6.79329	up	pirin, putative
Sb01g006425.1	6.82382	up	6.68663	up	6.59187	up
Sb08g004700.1	6.82023	down	4.72232	down	3.88781	down	protein kinase family protein
Sb06g016250.1	6.81543	up	6.20683	up	6.55613	up	DGD1 (DIGALACTOSYL DIACYLGLYCEROL DEFICIENT 1); UDP-galactosyltransferase/ galactolipid galactosyltransferase/ transferase, transferring glycosyl groups
Sb05g020250.1	6.81533	down	9.63199	down	6.88696	down
Sb02g033400.1	6.80936	down	4.51212	down	3.29842	down	calcineurin-like phosphoesterase family protein
Sb01g001980.1	6.80597	down	6.41776	down	8.96897	down	lectin protein kinase family protein
Sb09g026250.1	6.80539	up	10.9151	up	7.85922	up	UDP-glucoronosyl/UDP-glucosyl transferase family protein
Sb03g035880.1	6.79816	up	8.90039	up	12.9308	up	unknown protein
Sb02g026670.1	6.7941	up	6.86857	up	4.78922	up	calmodulin-related protein, putative
Sb01g007380.1	6.79229	up	4.95645	up	5.32653	up	zinc finger (ZPR1-type) family protein
Sb02g023300.1	6.78489	up	4.2528	up	11.0005	up	PMZ; zinc ion binding
Sb04g035220.1	6.77896	up	5.96668	up	7.12941	up	lysine-ketoglutarate reductase/saccharopine dehydrogenase bifunctional enzyme
Sb03g039360.1	6.77654	up	5.49493	up	7.3081	up	HSP70 (heat shock protein 70); ATP binding
Sb10g025230.1	6.7741	down	3.87295	down	3.34852	down	HHP1 (HEPTAHELICAL TRANSMEMBRANE PROTEIN1); receptor
Sb03g035420.1	6.77006	up	6.18046	up	5.88074	up	ATGSTF13; glutathione transferase
Sb04g033550.1	6.76243	up	4.56579	up	2.0616	up	auxin-responsive protein-related
Sb01g008030.3	6.76223	up	2.3217	up	3.93625	up
Sb03g029950.1	6.76067	down	6.23946	down	5.9184	down	unknown protein
Sb01g015100.1	6.75614	up	5.09341	up	6.12292	up	regulator of chromosome condensation (RCC1) family protein
Sb05g026470.1	6.75138	down	6.66994	down	5.53375	down	disease resistance protein (NBS-LRR class), putative
Sb06g024450.1	6.74628	up	7.33054	up	8.12935	up	hydroxyproline-rich glycoprotein family protein
Sb09g018930.1	6.73959	down	3.79572	down	5.30279	down	CYP94B3; electron carrier/ heme binding / iron ion binding / monooxygenase/ oxygen binding
Sb08g002580.1	6.73711	up	7.61126	up	4.17756	up
Sb01g011740.1	6.73457	up	5.1964	up	4.61863	up	unknown protein
Sb01g030600.1	6.73441	down	3.34483	down	3.56766	down	proline-rich family protein
Sb01g039370.1	6.72673	up	14.061	up	10.4104	up	ankyrin repeat family protein
Sb09g001040.1	6.7226	up	4.68053	up	4.57706	up	protease inhibitor, putative
Sb05g021280.1	6.71994	down	11.0353	down	3.91886	down
Sb05g003970.1	6.7198	down	4.89205	down	5.38771	down	3-beta hydroxysteroid dehydrogenase/isomerase family protein
Sb06g028830.1	6.71486	down	3.58855	down	3.86868	down	protein kinase family protein
Sb04g033390.1	6.70743	up	20.4092	up	21.0705	up	trihelix DNA-binding protein, putative
Sb03g042900.1	6.70268	down	5.0961	down	2.48697	down	VTC5 (VITAMIN C DEFECTIVE 5); GDP-D-glucose phosphorylase/ galactose-1-phosphate guanylyltransferase (GDP)/ quercetin 4\'-O-glucosyltransferase
Sb01g000660.1	6.70035	down	10.1884	down	6.84656	down	oxidoreductase, 2OG-Fe(II) oxygenase family protein
Sb01g038910.1	6.69988	up	6.39838	up	3.35142	up	GSTL2
Sb02g035550.1	6.69752	down	4.22568	down	3.77756	down	CRK10 (CYSTEINE-RICH RLK10); ATP binding / kinase/ protein kinase/ protein serine/threonine kinase/ protein tyrosine kinase
Sb08g002580.2	6.69507	up	7.55551	up	4.47704	up
Sb03g001800.2	6.69446	down	6.63064	down	6.24258	down
Sb03g007020.1	6.69148	up	5.85423	up	6.17802	up	octicosapeptide/Phox/Bem1p (PB1) domain-containing protein / tetratricopeptide repeat (TPR)-containing protein
Sb04g021480.1	6.68909	down	2.205	down	5.7137	down	unknown protein
Sb08g021170.1	6.6839	down	3.84606	down	4.02371	down	protein kinase family protein
Sb07g022220.1	6.68325	down	3.21139	down	8.63898	down	DNAJ heat shock N-terminal domain-containing protein
Sb02g001050.1	6.68038	up	13.5944	up	9.14069	up	4CL3; 4-coumarate-CoA ligase
Sb01g008030.4	6.6783	up	2.38448	up	4.28102	up
Sb10g026350.1	6.67644	up	13.4101	up	12.352	up
Sb01g041100.1	6.67486	up	8.58663	up	7.09542	up	ACR8; amino acid binding
Sb04g008010.1	6.67481	up	3.04737	up	9.05276	up	phosphatase
Sb03g028366.3	6.67254	down	7.91403	down	5.1718	down
Sb06g023560.1	6.66479	up	18.5384	up	15.9493	up	short-chain dehydrogenase/reductase (SDR) family protein
Sb10g008230.1	6.6646	up	7.03077	up	9.69324	up	nuclear movement family protein
Sb01g008030.1	6.66266	up	2.30829	up	4.05542	up	glycosyl hydrolase family 3 protein
Sb02g007350.1	6.66233	down	2.10381	down	2.61484	down	unknown protein
Sb04g034680.1	6.65491	down	6.22691	down	6.60214	down	WCRKC1 (WCRKC THIOREDOXIN 1)
Sb03g002170.1	6.65282	up	3.49187	up	6.96378	up	RNA recognition motif (RRM)-containing protein
Sb08g009550.1	6.65238	down	3.97551	down	2.91733	down	SEC14 cytosolic factor family protein / phosphoglyceride transfer family protein
Sb02g002290.1	6.6512	down	2.72145	down	12.0619	down	lectin protein kinase, putative
Sb03g045950.1	6.6417	down	5.46357	down	3.91331	down	signal recognition particle 54 kDa protein 3 / SRP54 (SRP-54C)
Sb05g025070.1	6.64042	down	3.97406	down	3.09126	down	glycine-rich protein
Sb10g009750.1	6.63952	up	3.55131	up	4.18406	up
Sb04g030820.1	6.63935	up	6.91121	up	6.08347	up	AOX1A (ALTERNATIVE OXIDASE 1A); alternative oxidase
Sb04g005330.1	6.63416	down	6.5818	down	4.45728	down	CER3 (ECERIFERUM 3); binding / catalytic/ iron ion binding / oxidoreductase
Sb02g038520.1	6.62771	down	3.2838	down	4.26513	down	dihydroflavonol 4-reductase family / dihydrokaempferol 4-reductase family
Sb06g032360.1	6.62588	down	5.07247	down	3.78355	down	cysteine proteinase, putative / thiol protease, putative
Sb02g022280.1	6.62055	down	8.14184	down	4.13615	down	WRKY46; transcription factor
Sb01g042190.1	6.614	down	9.76952	down	6.33394	down	lecithin:cholesterol acyltransferase family protein / LACT family protein
Sb01g038870.1	6.60894	up	3.73837	up	8.45662	up
Sb01g047910.1	6.60779	down	5.53648	down	6.60124	down	carbohydrate transmembrane transporter/ phosphate transmembrane transporter/ sugar:hydrogen symporter
Sb01g038640.1	6.59778	up	6.70432	up	7.71432	up	IRX9 (IRREGULAR XYLEM 9); transferase, transferring glycosyl groups / xylosyltransferase
Sb03g029790.2	6.586	down	4.78029	down	4.0176	down
Sb04g030160.2	6.57398	up	9.52041	up	7.56269	up
Sb03g029200.1	6.56356	up	18.6951	up	15.1536	up	carbonic anhydrase, putative / carbonate dehydratase, putative
Sb01g042230.1	6.56156	down	5.51197	down	3.25726	down	protein kinase family protein / peptidoglycan-binding LysM domain-containing protein
Sb10g005220.1	6.55843	down	4.86533	down	5.26305	down	oxidoreductase, 2OG-Fe(II) oxygenase family protein
Sb09g003990.1	6.55681	up	8.3197	up	2.13978	up	disease resistance protein (CC-NBS-LRR class), putative
Sb03g003310.1	6.54962	up	7.55607	up	18.0128	up	unknown protein
Sb03g027440.1	6.5494	down	2.58963	down	3.51549	down	PDR12 (PLEIOTROPIC DRUG RESISTANCE 12); ATPase, coupled to transmembrane movement of substances
Sb03g030782.1	6.54443	up	5.97716	up	7.1743	up	homeobox transcription factor, putative
Sb09g024210.1	6.53198	up	9.95832	up	9.93473	up	CYP98A3 (cytochrome P450, family 98, subfamily A, polypeptide 3); monooxygenase/ p-coumarate 3-hydroxylase
Sb03g033500.1	6.52624	up	5.65944	up	3.43114	up
Sb02g006320.1	6.52301	up	10.2824	up	7.64923	up	AtSIP2 (Arabidopsis thaliana seed imbibition 2); hydrolase, hydrolyzing O-glycosyl compounds
Sb02g043930.1	6.52181	up	2.49312	up	6.90481	up	pentatricopeptide (PPR) repeat-containing protein
Sb03g001800.1	6.52047	down	7.13172	down	6.03945	down	unknown protein
Sb01g017420.1	6.51258	down	5.80915	down	9.34021	down	S-locus lectin protein kinase family protein
Sb05g008030.1	6.5055	down	7.57099	down	5.11989	down	RPM1 (RESISTANCE TO P. SYRINGAE PV MACULICOLA 1); nucleotide binding / protein binding
Sb01g008030.2	6.49408	up	2.46549	up	3.905	up
Sb08g001050.1	6.48486	down	9.22464	down	10.8504	down	protein kinase family protein
Sb10g028860.1	6.48363	up	8.6768	up	10.2577	up	epsin N-terminal homology (ENTH) domain-containing protein
Sb08g006390.1	6.4739	up	2.25159	up	3.29334	up	protein kinase family protein
Sb09g001020.1	6.47178	up	4.34985	up	4.25645	up	protease inhibitor, putative
Sb05g023470.1	6.4714	down	17.8544	down	3.76652	down
Sb02g030010.1	6.47007	up	9.30125	up	10.3837	up	thioesterase family protein
Sb03g006600.1	6.46733	down	11.3351	down	3.50541	down
Sb02g025575.1	6.4668	up	6.13984	up	8.25657	up	CAAX amino terminal protease family protein
Sb01g003590.1	6.45972	down	2.74602	down	6.54934	down	unknown protein
Sb04g005740.1	6.44764	down	6.95565	down	6.8126	down	CYP71B25; electron carrier/ heme binding / iron ion binding / monooxygenase/ oxygen binding
Sb06g031020.1	6.44269	down	5.18721	down	5.01365	down	ENDO 2 (endonuclease 2); T/G mismatch-specific endonuclease/ endonuclease/ nucleic acid binding / single-stranded DNA specific endodeoxyribonuclease
Sb03g032030.1	6.43562	up	10.2646	up	2.44447	up	ABCB4 (ATP BINDING CASSETTE SUBFAMILY B4); ATPase, coupled to transmembrane movement of substances / xenobiotic-transporting ATPase
Sb02g025140.1	6.4332	down	10.6441	down	7.91691	down	GEX2 (GAMETE EXPRESSED 2)
Sb06g002180.1	6.43075	up	13.661	up	3.51885	up	UGT74F2 (UDP-GLUCOSYLTRANSFERASE 74F2); UDP-glucose:4-aminobenzoate acylglucosyltransferase/ UDP-glucosyltransferase/ UDP-glycosyltransferase/ transferase, transferring glycosyl groups / transferase, transferring hexosyl groups
Sb02g009990.1	6.42719	up	25.9019	up	4.42348	up	protein kinase family protein
Sb03g026430.1	6.426	up	5.56728	up	8.76031	up	unknown protein
Sb01g011310.1	6.42267	up	6.05846	up	6.82707	up	CPHSC70-2EAT SHOCK PROTEIN 70-2 (CHLOROPLAST HEAT SHOCK PROTEIN 70-2); ATP binding / unfolded protein binding
Sb03g011550.1	6.41864	down	15.7226	down	6.30863	down
Sb08g023200.1	6.41724	up	5.79845	up	4.54169	up	transcriptional factor B3 family protein
Sb09g024070.1	6.41588	down	10.6825	down	6.29726	down	protease inhibitor/seed storage/lipid transfer protein (LTP) family protein
Sb10g002360.1	6.41396	up	7.17915	up	12.7695	up	eukaryotic translation initiation factor 3G / eIF3g
Sb09g024310.1	6.41264	up	7.10467	up	5.91748	up	GPDHC1; NAD or NADH binding / glycerol-3-phosphate dehydrogenase (NAD+)
Sb04g022842.1	6.41043	up	7.85038	up	11.1585	up
Sb02g037560.1	6.40822	up	11.3274	up	4.42691	up	ATHB40 (ARABIDOPSIS THALIANA HOMEOBOX PROTEIN 40); DNA binding / transcription factor
Sb01g020280.1	6.40383	down	2.33976	down	5.37734	down	short-chain dehydrogenase/reductase (SDR) family protein
Sb09g030610.1	6.40361	up	7.09674	up	5.36791	up	unknown protein
Sb01g027750.1	6.4031	down	5.36689	down	4.05858	down
Sb10g008230.2	6.40099	up	8.12408	up	7.04925	up
Sb05g016880.1	6.40074	up	3.83604	up	9.53628	up	unknown protein
Sb03g037110.1	6.3879	down	7.64663	down	7.67621	down	unknown protein
Sb10g011750.1	6.38685	up	8.9955	up	15.6998	up	chloroplast nucleoid DNA-binding protein, putative
Sb01g005150.1	6.38666	up	5.41079	up	13.5852	up	tryptophan synthase, alpha subunit, putative
Sb09g018570.1	6.37617	down	10.7519	down	10.3384	down
Sb10g028310.1	6.37181	up	12.1375	up	6.69332	up	zinc finger (C2H2 type) family protein
Sb03g012350.1	6.37022	down	5.452	down	3.47721	down	SRG1 (SENESCENCE-RELATED GENE 1); oxidoreductase, acting on diphenols and related substances as donors, oxygen as acceptor / oxidoreductase, acting on paired donors, with incorporation or reduction of molecular oxygen, 2-oxoglutarate as one donor, and inc
Sb06g022853.1	6.36749	up	9.48509	up	8.76475	up	unknown protein
Sb06g003140.1	6.36365	down	2.91435	down	4.99742	down	leucine-rich repeat transmembrane protein kinase, putative
Sb05g008235.1	6.36211	down	5.11093	down	4.33895	down
Sb04g036850.1	6.35776	up	13.2838	up	7.11184	up	AtPP2-B10 (Phloem protein 2-B10); carbohydrate binding
Sb10g030150.2	6.3563	up	5.50433	up	6.49177	up
Sb10g010380.1	6.35581	down	2.02246	down	2.93695	down	unknown protein
Sb04g035550.1	6.35452	up	6.1173	up	6.13451	up	dem protein-related / defective embryo and meristems protein-related
Sb01g021470.1	6.3543	down	5.75341	down	7.14396	down	aldo/keto reductase family protein
Sb02g041700.1	6.34843	up	5.63818	up	2.98391	up
Sb01g035800.1	6.34827	up	3.2561	up	4.84223	up	UDP-glucoronosyl/UDP-glucosyl transferase family protein
Sb09g027850.1	6.33603	up	6.68933	up	4.71554	up	phosphatidyl serine synthase family protein
Sb09g021420.2	6.33493	down	3.3106	down	3.33503	down
Sb02g043280.1	6.32953	down	8.19028	down	4.95328	down	ACHT4 (ATYPICAL CYS HIS RICH THIOREDOXIN 4); oxidoreductase, acting on sulfur group of donors, disulfide as acceptor
Sb03g002935.1	6.3238	up	4.55669	up	8.55583	up	unknown protein
Sb07g020390.1	6.31956	down	10.4023	down	11.8585	down	oxidoreductase, 2OG-Fe(II) oxygenase family protein
Sb09g029850.1	6.31102	down	7.07633	down	6.01793	down	WRKY27; transcription factor
Sb10g011530.1	6.31028	up	7.4407	up	20.3529	up	peroxidase 30 (PER30) (P30) (PRXR9)
Sb05g008070.1	6.31021	down	4.44067	down	6.12988	down
Sb10g021620.1	6.30771	down	8.89888	down	6.04562	down	peroxidase, putative
Sb09g001830.1	6.30355	up	5.91534	up	7.39301	up
Sb01g006950.1	6.30216	up	7.53018	up	4.86672	up	integral membrane protein, putative
Sb04g036140.1	6.29341	up	7.03239	up	4.56055	up	STP1 (SUGAR TRANSPORTER 1); carbohydrate transmembrane transporter/ sugar:hydrogen symporter
Sb01g038910.2	6.2923	up	6.67248	up	3.64012	up
Sb06g001670.1	6.28917	up	6.46269	up	3.66558	up	NRPB9A; DNA binding / DNA-directed RNA polymerase/ nucleic acid binding / transcription regulator/ zinc ion binding
Sb04g024610.1	6.289	down	5.08933	down	5.38916	down	senescence-associated protein-related
Sb06g000930.1	6.28873	down	3.76756	down	3.97712	down	unknown protein
Sb02g002330.1	6.28767	down	4.91583	down	5.21533	down	RLK (receptor lectin kinase); kinase
Sb10g005610.1	6.28475	down	3.38863	down	3.75705	down	ATEXO70F1 (exocyst subunit EXO70 family protein F1); protein binding
Sb08g006490.1	6.28432	up	4.97601	up	2.24999	up	AtHB31 (ARABIDOPSIS THALIANA HOMEOBOX PROTEIN 31); DNA binding / transcription factor
Sb02g027840.1	6.28425	up	3.67688	up	4.49505	up	GAUT4 (Galacturonosyltransferase 4); polygalacturonate 4-alpha-galacturonosyltransferase/ transferase, transferring glycosyl groups
Sb08g002590.1	6.28307	up	14.6865	up	23.6286	up	WRKY46; transcription factor
Sb02g043530.1	6.27668	up	8.51338	up	7.11455	up	ASD1 (ALPHA-L-ARABINOFURANOSIDASE 1); alpha-N-arabinofuranosidase/ hydrolase, acting on glycosyl bonds / xylan 1,4-beta-xylosidase
Sb09g001740.1	6.27649	down	10.5944	down	3.86901	down	S-locus lectin protein kinase family protein
Sb09g006440.1	6.27643	up	3.35243	up	4.038	up	pentatricopeptide (PPR) repeat-containing protein
Sb04g001030.1	6.2681	up	4.55353	up	3.4117	up	scpl49 (serine carboxypeptidase-like 49); serine-type carboxypeptidase
Sb04g037880.1	6.2659	down	6.45817	down	4.11343	down	DNA-binding family protein
Sb04g006560.1	6.26168	up	7.44439	up	4.61073	up	FRS12 (FAR1-related sequence 12); zinc ion binding
Sb09g018860.1	6.24792	up	5.75352	up	11.4664	up	polcalcin, putative / calcium-binding pollen allergen, putative
Sb01g046620.1	6.24504	down	3.23746	down	2.59336	down	ABC transporter family protein
Sb03g012530.1	6.24495	down	2.87118	down	3.09318	down	unknown protein
Sb07g005610.1	6.24016	down	3.13357	down	4.31458	down	DNA binding
Sb04g027470.1	6.23816	up	4.94017	up	3.99358	up	UGT85A1; UDP-glycosyltransferase/ cis-zeatin O-beta-D-glucosyltransferase/ glucuronosyltransferase/ trans-zeatin O-beta-D-glucosyltransferase/ transferase, transferring glycosyl groups / transferase, transferring hexosyl groups
Sb09g021420.1	6.23662	down	3.48256	down	2.15944	down	unknown protein
Sb08g021153.1	6.22759	down	3.17168	down	2.62202	down	protein kinase family protein
Sb06g019750.1	6.21928	down	9.59676	down	4.50387	down	leucine-rich repeat family protein
Sb08g016500.1	6.21384	up	4.64051	up	7.42068	up	YUC6 (YUCCA6); FAD binding / NADP or NADPH binding / flavin-containing monooxygenase/ monooxygenase/ oxidoreductase
Sb10g011060.1	6.21237	up	4.48972	up	11.3782	up	DNAJ heat shock N-terminal domain-containing protein
Sb04g022510.1	6.19712	up	8.76386	up	12.0016	up	pentatricopeptide (PPR) repeat-containing protein
Sb02g020760.1	6.19684	up	5.97617	up	6.66717	up	AtbZIP44 (Arabidopsis thaliana basic leucine-zipper 44); DNA binding / protein heterodimerization/ transcription factor
Sb09g030570.1	6.1956	down	3.77823	down	3.35735	down	unknown protein
Sb10g021610.1	6.19523	down	9.26901	down	5.8052	down	peroxidase, putative
Sb01g047850.1	6.19271	up	6.83656	up	3.66786	up	aconitate hydratase, cytoplasmic, putative / citrate hydro-lyase/aconitase, putative
Sb04g008970.1	6.19266	down	6.06936	down	9.82377	down	protein binding / zinc ion binding
Sb04g008660.1	6.18812	down	3.22832	down	2.55315	down	MEE62 (maternal effect embryo arrest 62); ATP binding / protein binding / protein kinase/ protein serine/threonine kinase/ protein tyrosine kinase
Sb02g006970.1	6.18263	up	8.87292	up	8.53021	up	cytochrome b5 domain-containing protein
Sb04g022180.1	6.18217	down	25.0806	down	8.14246	down	GDSL-motif lipase, putative
Sb10g003690.1	6.17852	up	9.50304	up	5.73384	up	ATCOQ3 (ARABDIOPSIS THALIANA COENZYME Q 3); hexaprenyldihydroxybenzoate methyltransferase/ polyprenyldihydroxybenzoate methyltransferase
Sb03g037140.1	6.17792	down	4.91948	down	6.32735	down	RPS5 (RESISTANT TO P. SYRINGAE 5); nucleotide binding
Sb01g009270.1	6.16804	down	5.61823	down	7.64844	down	lecithin:cholesterol acyltransferase family protein / LACT family protein
Sb01g048540.1	6.1646	up	6.85702	up	6.86537	up	nuclear movement family protein
Sb06g016750.1	6.16389	up	4.85033	up	7.58127	up	ATCSLB04; cellulose synthase/ transferase/ transferase, transferring glycosyl groups
Sb02g002250.1	6.16307	down	3.07589	down	6.00354	down	lectin protein kinase family protein
Sb02g030580.1	6.16266	up	4.61409	up	5.31963	up
Sb01g016050.1	6.15928	up	17.5085	up	6.78053	up	unknown protein
Sb04g029720.1	6.15891	up	5.97082	up	5.57389	up	ATBAG5 (ARABIDOPSIS THALIANA BCL-2-ASSOCIATED ATHANOGENE 5); protein binding
Sb03g042190.1	6.15543	up	9.03944	up	8.43407	up	unknown protein
Sb03g030510.1	6.15416	up	5.45957	up	5.44619	up	lysine-ketoglutarate reductase/saccharopine dehydrogenase bifunctional enzyme
Sb05g008300.1	6.15048	down	4.58016	down	4.45017	down	protein kinase, putative
Sb03g030570.1	6.14985	up	9.74704	up	5.6677	up	unknown protein
Sb10g026820.1	6.14749	up	3.63593	up	6.1092	up	unknown protein
Sb02g001740.1	6.13187	down	9.44798	down	5.36645	down	unknown protein
Sb06g017790.1	6.12881	down	13.4619	down	11.0213	down	unknown protein
Sb03g043120.2	6.12827	up	11.7737	up	20.8885	up
Sb02g012400.1	6.12267	down	7.90246	down	3.43562	down	protein kinase family protein / U-box domain-containing protein
Sb06g020600.1	6.1218	down	7.13961	down	3.57728	down	YBR159; ketoreductase/ oxidoreductase
Sb04g005060.1	6.11786	up	15.5665	up	12.9428	up	epsin N-terminal homology (ENTH) domain-containing protein / clathrin assembly protein-related
Sb02g043970.1	6.11747	down	4.93814	down	5.72434	down	transducin family protein / WD-40 repeat family protein
Sb06g031530.1	6.11606	down	8.26977	down	5.44993	down	AAP7; amino acid transmembrane transporter
Sb08g021130.1	6.11386	down	4.85221	down	3.95503	down	protein kinase family protein
Sb06g029810.1	6.11347	down	4.7036	down	6.04986	down	S-locus protein kinase, putative
Sb06g022840.1	6.11304	up	3.7977	up	4.78282	up	PIP2B (PLASMA MEMBRANE INTRINSIC PROTEIN 2); water channel
Sb02g040010.1	6.11059	up	5.81477	up	6.42417	up	GTP-binding protein, putative
Sb04g002910.1	6.10998	up	5.9997	up	4.463	up
Sb02g042190.1	6.10609	up	6.24848	up	8.39942	up	NHX2 (SODIUM HYDROGEN EXCHANGER 2); sodium ion transmembrane transporter/ sodium:hydrogen antiporter
Sb10g009230.1	6.10468	up	7.38654	up	8.10659	up	EMB2656 (EMBRYO DEFECTIVE 2656); binding
Sb02g026680.1	6.09525	up	5.73912	up	3.85126	up	calcium-binding EF hand family protein
Sb06g017800.1	6.09471	down	12.1757	down	4.82213	down	ATFRO7 (FERRIC REDUCTION OXIDASE 7); ferric-chelate reductase/ oxidoreductase
Sb07g028430.1	6.08907	down	3.34233	down	4.67335	down	WRKY33; transcription factor
Sb01g015720.1	6.07377	down	5.25364	down	2.76519	down	AGL80 (AGAMOUS-LIKE 80); DNA binding / transcription factor
Sb03g038200.1	6.07265	up	7.8187	up	15.4413	up	WRKY38; transcription factor
Sb05g002770.1	6.07195	up	6.68851	up	5.80319	up	LACS6 (long-chain acyl-CoA synthetase 6); long-chain-fatty-acid-CoA ligase
Sb01g041590.1	6.06973	down	11.1584	down	31.5314	down	unknown protein
Sb02g041480.1	6.05928	down	6.47681	down	18.6403	down
Sb02g011290.1	6.05443	down	5.14477	down	4.99995	down	bacterial transferase hexapeptide repeat-containing protein
Sb02g036290.1	6.05273	down	7.25073	down	17.3136	down
Sb05g021010.1	6.05161	up	7.02081	up	5.67055	up	DNA binding
Sb03g029180.3	6.04569	up	6.51348	up	2.78191	up
Sb01g001710.1	6.04035	down	4.74562	down	4.77351	down	unknown protein
Sb03g007340.1	6.03801	up	5.29118	up	8.72467	up	ENDO 2 (endonuclease 2); T/G mismatch-specific endonuclease/ endonuclease/ nucleic acid binding / single-stranded DNA specific endodeoxyribonuclease
Sb03g029370.1	6.0362	up	3.17182	up	3.04965	up	unknown protein
Sb07g003920.1	6.03511	down	2.03252	down	4.177	down	FAD-binding domain-containing protein
Sb06g019150.1	6.03296	up	5.72833	up	5.90444	up	VIT1 (vacuolar iron transporter 1); iron ion transmembrane transporter
Sb05g017940.1	6.03138	up	2.70219	up	3.18944	up	ATHVA22E
Sb06g025900.1	6.02773	up	5.99923	up	17.1284	up	CBF4 (C- REPEAT-BINDING FACTOR 4); DNA binding / transcription activator/ transcription factor
Sb07g004160.1	6.02753	up	9.25434	up	9.36867	up	DNAJ heat shock protein, putative
Sb04g004740.1	6.00411	up	6.77434	up	5.65367	up	unknown protein
Sb03g025103.1	5.99761	up	7.44633	up	7.30126	up	transducin family protein / WD-40 repeat family protein
Sb08g022410.1	5.99618	down	2.81138	down	4.23076	down	ATOSM34 (osmotin 34)
Sb10g003545.1	5.99559	up	11.3533	up	4.32463	up
Sb03g007760.1	5.99549	up	7.63826	up	4.38542	up	ABC transporter family protein
Sb01g033660.1	5.99528	down	3.34552	down	4.52655	down	integral membrane family protein / nodulin MtN21-related
Sb04g027020.1	5.99085	up	4.41104	up	4.21193	up	GRAM domain-containing protein / ABA-responsive protein-related
Sb07g027560.1	5.98843	up	3.539	up	9.67816	up	pentatricopeptide (PPR) repeat-containing protein
Sb02g024710.1	5.98407	up	5.45748	up	2.1039	up
Sb06g015020.4	5.98352	up	9.00196	up	7.1411	up
Sb10g026270.1	5.97961	up	4.28179	up	3.44558	up	unknown protein
Sb02g031490.1	5.97907	down	2.80971	down	6.20438	down	unknown protein
Sb03g037170.1	5.97831	up	3.90887	up	2.83604	up	unknown protein
Sb04g000930.1	5.97515	down	2.24475	down	2.67863	down	SBH2 (SPHINGOID BASE HYDROXYLASE 2); catalytic/ sphingosine hydroxylase
Sb07g026870.1	5.97429	up	6.82163	up	6.00683	up	ORP4C (OSBP(OXYSTEROL BINDING PROTEIN)-RELATED PROTEIN 4C); oxysterol binding
Sb04g007210.1	5.97019	up	7.52154	up	5.33958	up	UDP-glucoronosyl/UDP-glucosyl transferase family protein
Sb01g029470.1	5.96599	down	5.37577	down	4.58261	down	NRT1.1; nitrate transmembrane transporter/ transporter
Sb06g028090.1	5.95967	up	5.3738	up	5.50344	up	ERF7 (ETHYLINE RESPONSE FACTOR 7); DNA binding / protein binding / transcription factor/ transcription repressor
Sb03g003210.1	5.95612	up	3.943	up	3.1443	up	electron carrier/ oxidoreductase
Sb10g002340.1	5.95519	up	5.67088	up	2.9097	up
Sb01g012950.1	5.95006	up	8.41121	up	3.96624	up	heat shock family protein
Sb09g015930.1	5.94642	up	5.04132	up	3.63332	up	SEC14 cytosolic factor family protein / phosphoglyceride transfer family protein
Sb03g025600.1	5.94253	down	2.16409	down	4.01079	down	STP1 (SUGAR TRANSPORTER 1); carbohydrate transmembrane transporter/ sugar:hydrogen symporter
Sb05g024200.1	5.94208	down	4.02534	down	2.17211	down	disease resistance protein (NBS-LRR class), putative
Sb07g024650.1	5.94036	down	3.60762	down	9.6225	down	unknown protein
Sb04g008780.1	5.93747	up	8.09141	up	5.22567	up	KAT1 (POTASSIUM CHANNEL IN ARABIDOPSIS THALIANA 1); cyclic nucleotide binding / inward rectifier potassium channel
Sb09g022810.1	5.93353	up	7.17498	up	7.69065	up	NF-YB8 (NUCLEAR FACTOR Y, SUBUNIT B8); transcription factor
Sb01g026390.1	5.93151	down	7.08439	down	3.96802	down	glycosyl hydrolase family 38 protein
Sb02g031670.1	5.93049	down	3.69485	down	2.70413	down	maoC-like dehydratase domain-containing protein
Sb04g004550.1	5.92883	down	7.75477	down	4.25104	down	UREF (urease accessory protein F); nickel ion binding
Sb05g021670.1	5.92732	up	4.68717	up	3.49487	up
Sb01g019110.1	5.92543	down	3.56266	down	5.82104	down	DRB2 (DSRNA-BINDING PROTEIN 2); double-stranded RNA binding
Sb04g001310.1	5.92464	up	2.57441	up	2.81033	up	immunophilin / FKBP-type peptidyl-prolyl cis-trans isomerase family protein
Sb10g009290.1	5.9199	up	2.80125	up	2.6048	up	TSO2 (TSO meaning \'ugly\' in Chinese); oxidoreductase/ ribonucleoside-diphosphate reductase/ transition metal ion binding
Sb10g023500.1	5.91153	up	14.9619	up	8.9247	up	NADP-dependent oxidoreductase, putative
Sb04g005380.1	5.90879	up	13.6669	up	5.2274	up	AtTLP8 (TUBBY LIKE PROTEIN 8); transcription factor
Sb06g018650.1	5.90752	up	4.184	up	2.18378	up
Sb01g049090.1	5.90105	up	4.55876	up	5.28223	up	coproporphyrinogen oxidase-related
Sb03g029180.1	5.89837	up	6.58858	up	2.93819	up	carbonic anhydrase, putative / carbonate dehydratase, putative
Sb06g028510.1	5.89384	up	3.92113	up	4.69527	up	AGO2 (argonaute 2); nucleic acid binding
Sb07g002900.2	5.88899	up	7.98883	up	6.84037	up
Sb01g031170.1	5.88496	up	5.91104	up	6.33583	up	armadillo/beta-catenin repeat family protein
Sb02g029590.1	5.88086	up	3.14108	up	10.9458	up	unknown protein
Sb05g007020.1	5.87975	down	10.5419	down	15.6901	down	epsin N-terminal homology (ENTH) domain-containing protein / clathrin assembly protein-related
Sb09g008650.1	5.87798	down	14.2478	down	6.11561	down
Sb06g029320.1	5.87572	up	3.19369	up	32.7296	up
Sb04g030630.1	5.87019	up	5.82466	up	3.27449	up	DNA-binding protein, putative
Sb03g039920.1	5.86676	up	4.20577	up	5.25803	up	unknown protein
Sb04g030080.1	5.86465	up	5.17283	up	5.80476	up	unknown protein
Sb02g041880.1	5.86448	up	9.09122	up	6.85188	up	glutaredoxin family protein
Sb06g003210.1	5.86149	up	6.85535	up	5.88547	up	unknown protein
Sb03g045390.1	5.86106	down	10.0453	down	4.74188	down	GPDHC1; NAD or NADH binding / glycerol-3-phosphate dehydrogenase (NAD+)
Sb01g045800.1	5.86105	up	2.4795	up	3.13299	up	unknown protein
Sb10g021170.1	5.85598	down	6.10102	down	5.45032	down	LTP6; lipid binding
Sb04g027465.1	5.85464	up	4.89163	up	6.65387	up	FHY3 (FAR-RED ELONGATED HYPOCOTYLS 3); transcription activator/ transcription factor
Sb01g018470.1	5.85295	up	6.80588	up	4.07684	up	secretory protein, putative
Sb06g015020.1	5.85274	up	8.37038	up	7.67611	up	calnexin 1 (CNX1)
Sb08g020880.1	5.84654	down	2.34654	down	2.01498	down	lectin protein kinase, putative
Sb06g022640.1	5.83977	up	7.10671	up	5.07016	up
Sb10g023590.1	5.83279	up	3.40487	up	4.67682	up	SPX2 (SPX DOMAIN GENE 2)
Sb01g016420.1	5.82818	down	4.46352	down	4.25971	down	4-coumarate--CoA ligase, putative / 4-coumaroyl-CoA synthase, putative
Sb07g016100.1	5.82679	up	11.7987	up	4.87538	up	protein kinase family protein
Sb03g002940.1	5.82456	down	13.4027	down	11.4709	down	unknown protein
Sb06g029820.1	5.81924	up	8.06354	up	5.53017	up	diacylglycerol kinase, putative
Sb08g021480.1	5.81755	up	3.76872	up	4.75953	up	galactosyltransferase family protein
Sb01g009820.1	5.81679	up	5.54294	up	5.60298	up	GAMMA-H2AX (GAMMA HISTONE VARIANT H2AX); DNA binding
Sb02g009950.1	5.80687	down	8.78494	down	11.3528	down	transferase/ transferase, transferring glycosyl groups
Sb04g007380.1	5.80466	down	5.74075	down	3.38745	down	ATATH16; ATPase, coupled to transmembrane movement of substances / transporter
Sb01g032910.1	5.80359	up	7.46318	up	5.81443	up	DC1 domain-containing protein
Sb01g034870.1	5.79787	up	14.6923	up	9.37296	up	ATGPX4 (GLUTATHIONE PEROXIDASE 4); glutathione peroxidase
Sb01g030780.1	5.79708	up	7.62217	up	4.88459	up	ERD9 (EARLY-RESPONSIVE TO DEHYDRATION 9); glutathione transferase
Sb10g024350.1	5.79675	down	3.10081	down	4.26258	down	oxidoreductase, 2OG-Fe(II) oxygenase family protein
Sb05g002070.1	5.788	down	3.17546	down	4.32817	down	ZIFL1 (ZINC INDUCED FACILITATOR-like 1); tetracycline:hydrogen antiporter
Sb03g026630.1	5.77743	down	2.69723	down	5.48962	down	AGP22 (ARABINOGALACTAN PROTEIN 22)
Sb06g024425.1	5.77707	down	4.57995	down	6.57218	down	binding
Sb02g043650.1	5.7732	down	8.49751	down	5.38869	down
Sb04g036840.1	5.76755	up	6.52506	up	4.79013	up	AtPP2-B1 (Phloem protein 2-B1); carbohydrate binding
Sb06g001290.1	5.76595	up	4.45618	up	4.4425	up	AAR2 protein family
Sb01g010050.1	5.7648	up	6.90193	up	6.68179	up	unknown protein
Sb09g024125.1	5.76286	down	5.47108	down	2.6993	down	disease resistance protein (NBS-LRR class), putative
Sb04g025130.1	5.75655	up	5.2656	up	5.67773	up	pentatricopeptide (PPR) repeat-containing protein
Sb01g041000.2	5.75389	up	6.70864	up	7.36791	up
Sb09g026180.1	5.74963	down	3.27087	down	7.01579	down	light repressible receptor protein kinase
Sb10g031030.1	5.74638	down	5.28071	down	5.30889	down	AGO1 (ARGONAUTE 1); endoribonuclease/ miRNA binding / protein binding / siRNA binding
Sb07g001330.1	5.74559	up	4.35981	up	4.87938	up	RNA recognition motif (RRM)-containing protein
Sb01g046180.1	5.74423	up	4.44766	up	3.36058	up	DRD1 (DEFECTIVE IN RNA-DIRECTED DNA METHYLATION 1); ATP binding / DNA binding / helicase/ nucleic acid binding
Sb06g019610.1	5.74348	up	6.05801	up	9.74942	up	PFK2 (PHOSPHOFRUCTOKINASE 2); 6-phosphofructokinase
Sb07g001405.1	5.74147	up	6.29027	up	2.27334	up
Sb03g037720.1	5.73855	up	6.22101	up	5.00311	up	ATOSM34 (osmotin 34)
Sb10g023490.1	5.73378	up	22.2987	up	10.3307	up	strictosidine synthase family protein
Sb07g024940.1	5.73117	up	4.70573	up	7.46727	up	unknown protein
Sb01g028320.1	5.73032	up	4.46965	up	4.6696	up	BOU (A BOUT DE SOUFFLE); binding / transporter
Sb05g003000.1	5.7298	down	11.3681	down	8.25575	down	PAN domain-containing protein
Sb04g028740.1	5.72781	up	6.41318	up	5.76119	up	caleosin-related family protein
Sb03g032920.1	5.72588	up	5.40508	up	4.02588	up	violaxanthin de-epoxidase-related
Sb08g017120.1	5.72452	up	5.38006	up	5.47254	up	glutaredoxin family protein
Sb01g050150.1	5.72216	up	3.28924	up	3.21445	up	transmembrane protein, putative
Sb02g002750.1	5.71399	up	10.9899	up	3.29528	up	aldo/keto reductase family protein
Sb04g022380.1	5.71135	up	4.89769	up	5.88897	up	CER7 (ECERIFERUM 7); 3\'-5\'-exoribonuclease/ RNA binding
Sb10g022190.1	5.7102	up	12.9808	up	4.22946	up	ATMRP6; ATPase, coupled to transmembrane movement of substances
Sb06g032470.1	5.70601	up	4.9966	up	5.85157	up	DJ-1 family protein / protease-related
Sb04g006600.1	5.70387	up	6.70236	up	5.59998	up	HMA5 (HEAVY METAL ATPASE 5); ATPase, coupled to transmembrane movement of ions, phosphorylative mechanism
Sb05g001340.1	5.69749	down	5.1854	down	6.08947	down	unknown protein
Sb01g014960.1	5.69676	down	5.26971	down	2.7572	down
Sb07g000830.1	5.69484	up	3.60413	up	3.31704	up	DNA cross-link repair protein-related
Sb07g023780.1	5.69468	down	4.37683	down	4.39434	down	carbohydrate transmembrane transporter/ phosphate transmembrane transporter/ sugar:hydrogen symporter
Sb03g027395.1	5.6926	up	2.09398	up	7.09898	up	CRR21 (chlororespiratory reduction 21)
Sb01g027450.1	5.69145	up	12.0717	up	6.3521	up
Sb01g046730.1	5.6899	up	5.40653	up	7.4963	up	monooxygenase, putative (MO2)
Sb06g031860.1	5.68627	up	5.90983	up	8.04408	up	unknown protein
Sb10g024950.1	5.68588	up	2.56077	up	4.51713	up	MYB77; DNA binding / transcription factor
Sb02g033350.1	5.68334	down	5.68717	down	4.44214	down	disease resistance protein (NBS-LRR class), putative
Sb09g027540.1	5.68293	down	5.20251	down	4.73795	down	LPP2 (LIPID PHOSPHATE PHOSPHATASE 2); acid phosphatase/ phosphatidate phosphatase
Sb09g004170.1	5.68028	up	8.8897	up	7.14652	up	inositol monophosphatase family protein
Sb10g024850.1	5.67857	up	8.35216	up	4.88783	up	unknown protein
Sb04g021960.1	5.67427	up	2.80064	up	3.26962	up	ATHSP101 (ARABIDOPSIS THALIANA HEAT SHOCK PROTEIN 101); ATP binding / ATPase/ nucleoside-triphosphatase/ nucleotide binding / protein binding
Sb02g041490.1	5.67413	down	7.00798	down	5.77748	down
Sb10g006390.1	5.66794	up	6.13449	up	6.52962	up
Sb07g020690.1	5.66644	down	5.91674	down	7.46134	down	unknown protein
Sb06g029080.1	5.66439	up	4.84863	up	4.7682	up	unknown protein
Sb04g034700.1	5.66202	down	6.58981	down	3.95572	down	DNA-3-methyladenine glycosylase (MAG)
Sb01g033220.1	5.66095	down	6.55875	down	2.531	down	ATCAX5; calcium:cation antiporter/ cation:cation antiporter
Sb06g001550.1	5.66075	up	7.6252	up	11.3406	up	pathogenesis-related thaumatin family protein
Sb02g029530.1	5.65969	down	10.0885	down	6.99653	down	basic helix-loop-helix (bHLH) family protein
Sb04g024020.1	5.64602	down	2.43385	down	3.33788	down	unknown protein
Sb10g019750.1	5.64459	up	15.3287	up	17.0926	up	unknown protein
Sb04g033300.1	5.64433	up	13.4904	up	6.60127	up	chr31 (chromatin remodeling 31); ATP binding / DNA binding / helicase/ nucleic acid binding
Sb02g042310.1	5.64358	up	5.1203	up	5.53585	up	lipase class 3 family protein
Sb10g024240.1	5.64167	down	3.21911	down	3.15575	down
Sb08g021150.1	5.63373	down	3.26682	down	3.16324	down	protein kinase family protein
Sb01g032670.1	5.63012	down	3.71016	down	4.46278	down	ZIP11 (ZINC TRANSPORTER 11 PRECURSOR); cation transmembrane transporter/ metal ion transmembrane transporter
Sb04g023090.1	5.62798	up	4.26968	up	3.54124	up	XRCC3; ATP binding / damaged DNA binding / protein binding / single-stranded DNA binding
Sb07g002870.1	5.62755	down	8.22495	down	15.1342	down	UCC1 (UCLACYANIN 1); copper ion binding / electron carrier
Sb04g030810.1	5.62254	down	8.07203	down	6.66261	down	amino acid permease family protein
Sb06g029960.1	5.62057	down	4.62588	down	6.4084	down	MRE11 (meiotic recombination 11); endonuclease/ exonuclease/ hydrolase/ manganese ion binding / protein serine/threonine phosphatase
Sb07g028560.1	5.61847	up	3.74316	up	5.78343	up	SEC14 cytosolic factor, putative / phosphoglyceride transfer protein, putative
Sb04g023570.1	5.61563	down	3.38327	down	3.64651	down	unknown protein
Sb10g027050.1	5.61554	up	4.68602	up	3.06123	up	CPL4 (C-TERMINAL DOMAIN PHOSPHATASE-LIKE 4); phosphoprotein phosphatase
Sb03g037500.1	5.61539	up	2.09773	up	2.81647	up	ubiquitin-associated (UBA)/TS-N domain-containing protein
Sb01g050370.1	5.60828	down	7.07538	down	8.04368	down	unknown protein
Sb09g023460.1	5.60554	down	4.12503	down	6.24656	down
Sb05g003950.1	5.60408	down	4.68615	down	7.3854	down	RPM1 (RESISTANCE TO P. SYRINGAE PV MACULICOLA 1); nucleotide binding / protein binding
Sb01g026405.1	5.60203	down	7.50343	down	3.69848	down	glycosyl hydrolase family 38 protein
Sb06g019160.2	5.60114	up	4.53266	up	5.36254	up
Sb03g044400.1	5.59921	down	3.84736	down	4.33015	down	disease resistance protein (CC-NBS-LRR class), putative
Sb09g026970.1	5.59735	up	5.6483	up	7.04815	up	HSP60-3A (HEAT SHOCK PROTEIN 60-3A); ATP binding / protein binding
Sb04g036580.1	5.59728	up	4.03564	up	6.99981	up	soluble glycogen synthase-related
Sb06g029900.1	5.59478	down	3.60215	down	8.85452	down	wound-responsive protein, putative
Sb09g023310.1	5.59464	up	8.45487	up	2.64045	up	alanine--glyoxylate aminotransferase, putative / beta-alanine-pyruvate aminotransferase, putative / AGT, putative
Sb09g005580.1	5.59312	up	9.39479	up	17.0298	up	ATP binding
Sb08g015650.1	5.59307	down	3.74602	down	3.61072	down	unknown protein
Sb06g021890.1	5.58684	up	4.02179	up	3.44016	up	SKIP2 (SKP1/ASK1 INTERACTING PROTEIN 2); ubiquitin-protein ligase
Sb08g022370.1	5.57887	down	3.15976	down	5.02207	down	ATOSM34 (osmotin 34)
Sb02g010760.1	5.57637	up	3.14208	up	4.35074	up	PIP2B (PLASMA MEMBRANE INTRINSIC PROTEIN 2); water channel
Sb02g042550.1	5.57442	up	6.27551	up	5.82507	up	rubber elongation factor (REF) family protein
Sb06g028870.1	5.57198	up	3.82723	up	3.87034	up	ATBAG1 (ARABIDOPSIS THALIANA BCL-2-ASSOCIATED ATHANOGENE 1); protein binding
Sb09g019630.1	5.57109	up	10.4256	up	5.35402	up	dienelactone hydrolase family protein
Sb07g010210.1	5.56794	up	3.70409	up	3.32061	up
Sb09g019730.1	5.56612	up	2.0288	up	2.96009	up	unknown protein
Sb01g047660.1	5.56426	up	4.68012	up	4.18289	up
Sb01g012590.1	5.56406	down	4.58419	down	8.84994	down	GCN5-related N-acetyltransferase (GNAT) family protein
Sb06g028120.1	5.55947	up	7.8565	up	5.38408	up	EDE1 (ENDOSPERM DEFECTIVE 1); microtubule binding
Sb10g010810.1	5.55775	down	5.60496	down	3.67805	down	ankyrin repeat family protein
Sb02g035220.1	5.55697	down	5.70591	down	5.36292	down	unknown protein
Sb01g006610.1	5.55065	up	10.4782	up	5.52443	up	unknown protein
Sb02g044100.1	5.54778	down	5.08059	down	4.94362	down	PCNA1 (PROLIFERATING CELLULAR NUCLEAR ANTIGEN); DNA binding / DNA polymerase processivity factor/ protein binding
Sb06g015290.1	5.53971	down	7.71439	down	4.43518	down	unknown protein
Sb01g036790.1	5.53191	up	8.88554	up	7.57114	up	ATECP63 (EMBRYONIC CELL PROTEIN 63)
Sb08g005510.1	5.51285	up	8.64101	up	9.7169	up	CPNIFS (CHLOROPLASTIC NIFS-LIKE CYSTEINE DESULFURASE); cysteine desulfurase/ selenocysteine lyase/ transaminase
Sb06g015020.2	5.51123	up	9.01262	up	7.45948	up
Sb04g034500.1	5.51087	up	8.05422	up	5.57469	up	tyrosine specific protein phosphatase family protein
Sb01g031940.1	5.49591	up	16.3482	up	10.1876	up	VEP1 (VEIN PATTERNING 1); binding / catalytic
Sb09g030530.1	5.49367	down	3.00393	down	3.45101	down	band 7 family protein
Sb03g040620.1	5.49137	down	6.12469	down	2.64058	down	RLK1 (RECEPTOR-LIKE PROTEIN KINASE 1); ATP binding / carbohydrate binding / kinase/ protein kinase/ protein serine/threonine kinase/ protein tyrosine kinase/ sugar binding
Sb03g038510.1	5.48231	down	3.14981	down	3.49329	down	WRKY33; transcription factor
Sb06g026310.1	5.47867	up	3.83223	up	2.92383	up	BRH1 (BRASSINOSTEROID-RESPONSIVE RING-H2); protein binding / zinc ion binding
Sb10g006735.1	5.47783	down	15.9628	down	7.53735	down	carbon-nitrogen hydrolase family protein
Sb09g025420.1	5.47776	up	7.59098	up	6.46098	up	CIPK12 (CBL-INTERACTING PROTEIN KINASE 12); ATP binding / kinase/ protein kinase/ protein serine/threonine kinase
Sb10g010770.1	5.47169	down	7.40195	down	5.49229	down	ankyrin repeat family protein
Sb08g016200.1	5.47032	down	5.72989	down	4.15436	down	CYP71B23; electron carrier/ heme binding / iron ion binding / monooxygenase/ oxygen binding
Sb01g010050.2	5.46773	up	7.3217	up	7.0318	up
Sb08g017160.1	5.46549	up	4.18302	up	5.02745	up	glutaredoxin family protein
Sb06g016770.1	5.46385	up	4.70237	up	8.28551	up	ATCSLB04; cellulose synthase/ transferase/ transferase, transferring glycosyl groups
Sb01g035960.1	5.46316	up	9.47044	up	3.02055	up	alanine--glyoxylate aminotransferase, putative / beta-alanine-pyruvate aminotransferase, putative / AGT, putative
Sb09g020240.1	5.46189	up	5.5645	up	22.9283	up	proton-dependent oligopeptide transport (POT) family protein
Sb10g009160.1	5.45869	up	9.79033	up	5.89074	up	caleosin-related family protein
Sb09g027950.1	5.45576	down	4.03704	down	3.43068	down	unknown protein
Sb02g007110.1	5.4495	up	2.94939	up	4.05379	up	UGT76C2; UDP-glycosyltransferase/ cis-zeatin O-beta-D-glucosyltransferase/ cytokinin 7-beta-glucosyltransferase/ cytokinin 9-beta-glucosyltransferase/ trans-zeatin O-beta-D-glucosyltransferase/ transferase, transferring glycosyl groups
Sb10g021800.1	5.44735	up	6.5153	up	17.38	up	AT-HSFC1; DNA binding / transcription factor
Sb01g049680.1	5.447	down	5.16475	down	7.45892	down	AAA-type ATPase family protein
Sb06g019160.1	5.4439	up	4.59876	up	4.08307	up	ASB1 (ANTHRANILATE SYNTHASE BETA SUBUNIT 1); anthranilate synthase
Sb06g001033.1	5.44151	down	8.73823	down	7.31044	down
Sb06g020020.1	5.43692	up	5.3867	up	7.11109	up	copper amine oxidase, putative
Sb08g006710.1	5.42923	down	9.18659	down	4.6802	down	leucine-rich repeat family protein / protein kinase family protein
Sb08g000770.1	5.42551	down	4.71753	down	4.58525	down	leucine-rich repeat transmembrane protein kinase, putative
Sb07g006090.1	5.42346	up	3.36837	up	3.20752	up	ELI3-2 (ELICITOR-ACTIVATED GENE 3-2); aryl-alcohol dehydrogenase/ mannitol dehydrogenase
Sb10g003320.3	5.42265	down	5.48868	down	5.52857	down
Sb04g009910.1	5.42257	up	2.58381	up	4.01844	up	lectin protein kinase, putative
Sb04g036455.1	5.41765	up	3.19044	up	6.2531	up	proline-rich family protein
Sb02g034690.1	5.41753	up	7.33694	up	6.34548	up	unknown protein
Sb07g002860.1	5.41556	down	27.5502	down	12.2568	down	UCC1 (UCLACYANIN 1); copper ion binding / electron carrier
Sb04g029060.1	5.41369	down	11.24	down	8.32706	down	protein binding / zinc ion binding
Sb03g044580.1	5.41044	up	3.31766	up	4.08919	up	SUVH4 (SU(VAR)3-9 HOMOLOG 4); double-stranded methylated DNA binding / histone methyltransferase(H3-K9 specific) / methyl-CpG binding / methyl-CpNpG binding / methyl-CpNpN binding
Sb02g040350.1	5.40912	up	2.99932	up	3.00679	up	SR33; RNA binding / protein binding
Sb07g020880.1	5.4085	down	5.42548	down	3.15502	down
Sb02g001150.1	5.40817	down	4.76122	down	6.58543	down	RPM1 (RESISTANCE TO P. SYRINGAE PV MACULICOLA 1); nucleotide binding / protein binding
Sb10g029120.1	5.40745	up	4.98437	up	9.57311	up	ATRBL14 (ARABIDOPSIS RHOMBOID-LIKE PROTEIN 14); zinc ion binding
Sb02g035795.1	5.40026	down	4.94628	down	7.1245	down
Sb09g024030.1	5.40023	down	12.8186	down	14.4527	down	CAM7 (CALMODULIN 7); calcium ion binding
Sb06g029770.1	5.3998	down	6.2834	down	6.68915	down	ARK3 (A. THALIANA RECEPTOR KINASE 3); kinase/ transmembrane receptor protein serine/threonine kinase
Sb02g006950.1	5.39699	up	6.21368	up	8.79417	up	HMA2; cadmium-transporting ATPase
Sb09g030320.1	5.38514	up	15.7583	up	5.35489	up	BCS1 (CYTOCHROME BC1 SYNTHESIS); ATP binding / ATPase/ nucleoside-triphosphatase/ nucleotide binding
Sb01g003510.1	5.38454	up	6.79712	up	5.61784	up	unknown protein
Sb04g031660.1	5.38273	up	7.84298	up	17.6594	up	ST2A (SULFOTRANSFERASE 2A); hydroxyjasmonate sulfotransferase/ sulfotransferase
Sb07g009390.1	5.38054	down	12.2984	down	9.1099	down	CYP96A1; electron carrier/ heme binding / iron ion binding / monooxygenase/ oxygen binding
Sb03g010600.1	5.37662	up	4.90938	up	4.15564	up	CPSUFE (CHLOROPLAST SULFUR E); enzyme activator/ transcription regulator
Sb05g003920.1	5.37472	down	4.33951	down	7.30273	down	RPM1 (RESISTANCE TO P. SYRINGAE PV MACULICOLA 1); nucleotide binding / protein binding
Sb01g035450.1	5.37065	up	6.01225	up	9.19557	up	lipase class 3 family protein
Sb03g042380.1	5.36832	down	3.40054	down	3.31021	down	pectinacetylesterase family protein
Sb01g034690.1	5.3661	down	4.89835	down	4.56538	down	binding
Sb06g020045.1	5.36256	up	10.2841	up	6.88374	up	C2 domain-containing protein / GRAM domain-containing protein
Sb07g027690.1	5.36183	up	15.573	up	13.9034	up	emsy N terminus domain-containing protein / ENT domain-containing protein
Sb09g000450.1	5.36009	down	4.32979	down	8.00606	down	PGIP1 (POLYGALACTURONASE INHIBITING PROTEIN 1); protein binding
Sb04g035630.1	5.35728	up	3.557	up	4.6287	up	GAE1 (UDP-D-GLUCURONATE 4-EPIMERASE 1); UDP-glucuronate 4-epimerase/ catalytic
Sb01g017730.1	5.35503	down	3.07302	down	4.48788	down	ACYB-2; carbon-monoxide oxygenase
Sb01g018410.1	5.34957	up	2.02694	up	3.08106	up	AtAGAL1 (Arabidopsis thaliana ALPHA-GALACTOSIDASE 1); alpha-galactosidase/ catalytic/ hydrolase, hydrolyzing O-glycosyl compounds
Sb02g039050.1	5.34891	down	5.44685	down	3.70667	down	DC1 domain-containing protein
Sb02g042840.1	5.34613	down	7.43023	down	3.73057	down	peroxidase, putative
Sb06g001110.1	5.34571	down	39.081	down	19.2424	down	unknown protein
Sb01g041360.1	5.34562	up	5.94544	up	4.023	up
Sb01g002430.1	5.34179	up	6.94014	up	5.34666	up	CRT1 (CALRETICULIN 1); calcium ion binding / unfolded protein binding
Sb02g024800.1	5.34047	down	6.73818	down	6.48325	down	zinc finger (C3HC4-type RING finger) family protein
Sb08g022450.1	5.33206	down	2.44651	down	3.18568	down	ATOSM34 (osmotin 34)
Sb03g000450.1	5.33017	down	5.64368	down	3.46287	down	aminotransferase class IV family protein
Sb03g043440.1	5.32805	up	9.86165	up	7.4059	up	leucine zipper factor-related
Sb01g039100.1	5.3271	down	2.73458	down	2.8198	down	unknown protein
Sb05g006580.1	5.32589	up	6.19339	up	5.75484	up	unknown protein
Sb09g001050.1	5.32583	up	3.67836	up	2.90673	up	protease inhibitor, putative
Sb09g010410.1	5.32199	down	4.7639	down	3.44001	down	unknown protein
Sb05g001190.1	5.32106	up	4.10116	up	2.84149	up	CYP716A1; electron carrier/ heme binding / iron ion binding / monooxygenase/ oxygen binding
Sb04g036240.1	5.32025	up	4.98155	up	4.16132	up	MGD2; 1,2-diacylglycerol 3-beta-galactosyltransferase/ UDP-galactosyltransferase/ transferase, transferring glycosyl groups
Sb01g018240.1	5.317	up	4.06813	up	3.97546	up	Dof-type zinc finger domain-containing protein
Sb02g037750.1	5.31563	up	5.95223	up	5.56614	up
Sb02g010770.1	5.31523	up	3.82448	up	7.50748	up	ATPQ (ATP SYNTHASE D CHAIN, MITOCHONDRIAL); hydrogen ion transmembrane transporter
Sb03g029790.3	5.31129	down	4.56276	down	4.65669	down
Sb03g005510.1	5.30933	down	5.09795	down	5.44448	down	protein kinase, putative
Sb06g029060.1	5.30925	up	5.16898	up	6.24766	up
Sb03g022960.1	5.30873	up	17.1033	up	2.09378	up	heat shock cognate 70 kDa protein 3 (HSC70-3) (HSP70-3)
Sb09g022420.1	5.30376	up	5.23128	up	5.30864	up	NDP1 (RANDOM POTATO CDNA CLONE); binding
Sb06g000780.1	5.3037	up	5.62232	up	2.68326	up	cysteine proteinase, putative
Sb09g027055.1	5.30289	up	2.38472	up	2.7939	up	jacalin lectin family protein
Sb08g017800.1	5.29916	down	3.82642	down	3.34309	down	calmodulin-binding protein
Sb01g030300.1	5.29642	down	8.06916	down	4.36086	down	lectin protein kinase, putative
Sb04g033010.1	5.29407	up	4.27266	up	6.67274	up	protein kinase family protein
Sb02g029010.1	5.28773	up	3.69235	up	4.15879	up	auxin-responsive family protein
Sb09g018780.1	5.28344	down	5.40702	down	4.36718	down	N-acetyltransferase
Sb01g041280.1	5.28189	up	9.46715	up	3.52707	up	pathogenesis-related thaumatin family protein
Sb09g006910.1	5.27722	up	14.9762	up	4.30969	up	UGT72B3 (UDP-GLUCOSYL TRANSFERASE 72B3); UDP-glycosyltransferase/ quercetin 3-O-glucosyltransferase/ transferase, transferring glycosyl groups
Sb09g022580.1	5.27674	up	4.48627	up	5.05491	up	HSP70 (heat shock protein 70); ATP binding
Sb03g033420.1	5.27547	up	6.48855	up	4.77308	up	unknown protein
Sb02g009660.1	5.27386	down	3.45534	down	4.99129	down	integral membrane family protein
Sb01g048900.1	5.27045	up	6.50887	up	5.29225	up
Sb06g025990.1	5.26477	down	3.53988	down	2.03992	down	CYP704A2; electron carrier/ heme binding / iron ion binding / monooxygenase/ oxygen binding
Sb09g017821.1	5.26112	up	3.7069	up	4.13743	up	protein phosphatase 2C, putative / PP2C, putative
Sb03g041520.1	5.25187	up	9.39146	up	7.83813	up	RNA recognition motif (RRM)-containing protein
Sb03g046700.1	5.2474	up	3.92463	up	4.26805	up	protein binding / zinc ion binding
Sb03g026820.1	5.24709	up	10.9136	up	6.51938	up	copper-binding family protein
Sb05g006650.1	5.24577	down	2.18726	down	7.75436	down	NADP-dependent oxidoreductase, putative
Sb03g045080.1	5.2426	down	3.38569	down	4.16866	down	MES3 (METHYL ESTERASE 3); hydrolase, acting on ester bonds / methyl indole-3-acetate esterase/ methyl jasmonate esterase
Sb05g024070.1	5.24203	down	7.41644	down	5.80553	down	RPM1 (RESISTANCE TO P. SYRINGAE PV MACULICOLA 1); nucleotide binding / protein binding
Sb03g031930.1	5.23908	up	4.61318	up	4.52448	up	epsin N-terminal homology (ENTH) domain-containing protein
Sb03g031990.1	5.23869	down	4.1424	down	2.26668	down	ABCB4 (ATP BINDING CASSETTE SUBFAMILY B4); ATPase, coupled to transmembrane movement of substances / xenobiotic-transporting ATPase
Sb08g018340.1	5.23716	down	4.79647	down	3.05051	down	metallopeptidase M24 family protein
Sb03g030110.1	5.22406	down	4.05619	down	6.18309	down	PKP-BETA1 (PLASTIDIC PYRUVATE KINASE BETA SUBUNIT 1); pyruvate kinase
Sb04g000645.1	5.22254	down	3.20516	down	2.38959	down	unknown protein
Sb08g002610.1	5.21761	up	2.24311	up	3.09131	up	elongation factor P (EF-P) family protein
Sb08g019100.1	5.21755	up	5.13145	up	4.13795	up	unknown protein
Sb10g029730.1	5.21697	up	2.17918	up	4.40186	up	invertase/pectin methylesterase inhibitor family protein
Sb09g003470.1	5.21647	up	60.0906	up	32.976	up
Sb03g026360.1	5.21494	down	3.68222	down	4.36597	down	band 7 family protein
Sb03g027720.1	5.21451	up	5.00145	up	5.93512	up	phospholipase/carboxylesterase family protein
Sb08g001410.1	5.20853	up	8.61929	up	31.1947	up	ZIFL1 (ZINC INDUCED FACILITATOR-like 1); tetracycline:hydrogen antiporter
Sb04g034900.1	5.19915	up	15.1198	up	11.7678	up	PYR6; cytidylate kinase/ uridylate kinase
Sb02g014900.1	5.19716	down	8.80983	down	3.37112	down
Sb10g014220.1	5.19295	down	6.34685	down	4.48852	down	EXS family protein / ERD1/XPR1/SYG1 family protein
Sb06g021890.2	5.17826	up	4.25967	up	3.31427	up
Sb03g035790.1	5.17716	down	4.77996	down	2.59122	down	unknown protein
Sb04g031840.1	5.17261	up	4.17296	up	5.34737	up	CRR22 (CHLORORESPIRATORY REDUCTION22); endonuclease
Sb03g032020.1	5.16429	up	4.56997	up	8.67275	up	KCO2 (CA2+ ACTIVATED OUTWARD RECTIFYING K+ CHANNEL 2); calcium ion binding / outward rectifier potassium channel
Sb08g019250.1	5.1642	down	6.5278	down	9.13332	down	AtGUS2 (Arabidopsis thaliana glucuronidase 2); beta-glucuronidase
Sb04g030660.1	5.15693	down	3.0588	down	5.37477	down	CYP707A1; (+)-abscisic acid 8\'-hydroxylase/ oxygen binding
Sb08g022790.1	5.15355	down	6.83495	down	10.8408	down	leucine-rich repeat transmembrane protein kinase, putative
Sb03g038380.1	5.14042	down	2.46024	down	2.46921	down	CIPK2 (CBL-INTERACTING PROTEIN KINASE 2); ATP binding / kinase/ protein kinase/ protein serine/threonine kinase
Sb10g007280.1	5.13885	down	3.72188	down	5.56853	down	serine-type peptidase
Sb05g008470.1	5.13648	down	2.35547	down	3.98983	down	aspartyl protease family protein
Sb01g033920.1	5.13553	down	2.77811	down	2.56068	down	unknown protein
Sb01g050550.1	5.13416	up	4.87103	up	5.20519	up	unknown protein
Sb08g002600.1	5.12837	up	3.43719	up	5.53526	up	unknown protein
Sb03g032110.1	5.1257	up	6.92149	up	10.3244	up
Sb07g024180.1	5.12337	up	5.29506	up	5.27293	up	calcium-binding EF hand family protein
Sb04g002570.1	5.12305	up	2.69474	up	2.27752	up	glycosyl hydrolase family 3 protein
Sb02g025580.1	5.11816	up	12.3244	up	4.67768	up	unknown protein
Sb02g042115.1	5.11714	down	7.82732	down	6.36844	down	short-chain dehydrogenase/reductase (SDR) family protein
Sb02g026170.1	5.10949	down	3.22486	down	2.38539	down	KUP3 (K+ UPTAKE TRANSPORTER 3); potassium ion transmembrane transporter
Sb06g015020.3	5.10921	up	9.05015	up	7.79633	up
Sb07g022830.1	5.10903	down	3.93267	down	3.76137	down	MORN (Membrane Occupation and Recognition Nexus) repeat-containing protein /phosphatidylinositol-4-phosphate 5-kinase-related
Sb03g034845.1	5.10738	down	4.27654	down	4.53407	down	O-methyltransferase family 2 protein
Sb02g003620.1	5.1063	up	5.94992	up	2.56213	up	hydrolase
Sb01g030990.1	5.10597	up	6.49244	up	2.62637	up	ATGSTU18 (GLUTATHIONE S-TRANSFERASE TAU 18); glutathione transferase
Sb04g004560.1	5.105	up	6.60057	up	4.37549	up	PDS1 (PHYTOENE DESATURATION 1); 4-hydroxyphenylpyruvate dioxygenase
Sb04g024810.1	5.10214	down	4.44516	down	2.91912	down	protein dimerization
Sb06g029890.1	5.09933	down	3.42708	down	8.46804	down	wound-responsive family protein
Sb01g008530.1	5.09851	up	3.17576	up	2.9983	up	PRA1.B6 (PRENYLATED RAB ACCEPTOR 1.B6)
Sb04g031040.1	5.09405	up	2.84197	up	4.62291	up	transcription factor jumonji (jmj) family protein
Sb01g041520.1	5.09287	up	4.58111	up	4.68331	up	hydroxyproline-rich glycoprotein family protein
Sb10g001410.1	5.09146	up	4.88425	up	5.63848	up	GFA2 (GAMETOPHYTIC FACTOR 2); heat shock protein binding / unfolded protein binding
Sb04g008060.1	5.08854	up	4.32854	up	5.82836	up	haloacid dehalogenase-like hydrolase family protein
Sb10g008970.1	5.08853	down	8.00075	down	6.12877	down	AFP3 (ABI FIVE BINDING PROTEIN 3)
Sb06g017190.1	5.08832	down	2.57506	down	5.93822	down	XND1; transcription factor
Sb01g047500.1	5.08708	up	5.59022	up	4.83887	up	BAM1 (BETA-AMYLASE 1); beta-amylase
Sb06g021460.1	5.08247	up	2.56912	up	2.40966	up	TSO2 (TSO meaning \'ugly\' in Chinese); oxidoreductase/ ribonucleoside-diphosphate reductase/ transition metal ion binding
Sb03g007135.1	5.07737	up	5.38104	up	6.48007	up
Sb02g039660.1	5.076	up	4.90393	up	6.15942	up	2-dehydro-3-deoxyphosphoheptonate aldolase, putative / 3-deoxy-D-arabino-heptulosonate 7-phosphate synthase, putative / DAHP synthetase, putative
Sb03g033075.1	5.07557	up	4.24236	up	3.76168	up	aspartyl protease family protein
Sb03g041200.1	5.07347	up	4.35821	up	3.49006	up	proton-dependent oligopeptide transport (POT) family protein
Sb02g029640.2	5.07305	up	9.41977	up	7.67444	up
Sb05g003920.1	5.07287	down	3.987	down	6.87425	down	RPM1 (RESISTANCE TO P. SYRINGAE PV MACULICOLA 1); nucleotide binding / protein binding
Sb02g011050.1	5.07242	down	6.82322	down	7.37554	down	WRKY55; transcription factor
Sb03g012550.1	5.07061	up	7.1331	up	11.2764	up	MYB12 (MYB DOMAIN PROTEIN 12); DNA binding / transcription activator/ transcription factor
Sb01g033350.1	5.06836	up	4.85051	up	5.92774	up	unknown protein
Sb05g007480.1	5.0671	down	5.66336	down	4.7591	down	BAM1 (BARELY ANY MERISTEM 1); ATP binding / kinase/ protein serine/threonine kinase
Sb07g007810.1	5.0667	down	5.33122	down	3.43725	down	4CL1 (4-COUMARATE:COA LIGASE 1); 4-coumarate-CoA ligase
Sb06g029860.1	5.06617	down	3.46259	down	8.42691	down	wound-responsive family protein
Sb01g011500.1	5.06579	up	4.59	up	3.58095	up	octicosapeptide/Phox/Bem1p (PB1) domain-containing protein
Sb01g000900.1	5.06509	up	5.58415	up	3.84113	up	NF-YC10 (NUCLEAR FACTOR Y, SUBUNIT C10); transcription factor
Sb10g030570.1	5.06328	down	20.949	down	8.73481	down	GDSL-motif lipase/hydrolase family protein
Sb04g030060.1	5.06218	up	5.08317	up	7.28477	up
Sb10g008400.1	5.05861	down	7.33822	down	4.23226	down	GPRI1 (GBF\'S PRO-RICH REGION-INTERACTING FACTOR 1); transcription factor/ transcription regulator
Sb02g030720.1	5.05785	down	3.86386	down	5.92771	down	CYP71B2 (CYTOCHROME P450 71B2); electron carrier/ heme binding / iron ion binding / monooxygenase/ oxygen binding
Sb09g028170.1	5.05429	down	3.02069	down	3.31292	down	RRP41; 3\'-5\'-exoribonuclease/ RNA binding
Sb06g014870.1	5.05334	down	4.15757	down	3.15998	down
Sb06g029525.1	5.04948	up	4.55824	up	3.94514	up
Sb01g004295.1	5.04714	down	18.3953	down	3.63648	down	SMT1 (STEROL METHYLTRANSFERASE 1); sterol 24-C-methyltransferase
Sb03g034240.1	5.04538	down	5.38646	down	4.56499	down
Sb04g009190.1	5.04298	down	4.22547	down	3.70672	down	unknown protein
Sb03g043060.1	5.03661	up	3.87312	up	3.99826	up	SMC2 (STRUCTURAL MAINTENANCE OF CHROMOSOMES 2); transporter
Sb01g045560.1	5.03049	up	4.91147	up	3.551	up	unknown protein
Sb06g028150.1	5.03008	down	5.97549	down	6.63955	down	serine/threonine protein kinase, putative
Sb02g005120.1	5.0291	down	7.61948	down	6.16794	down	nodulin family protein
Sb04g038540.1	5.0285	down	3.30433	down	4.40297	down	SAUL1 (SENESCENCE-ASSOCIATED E3 UBIQUITIN LIGASE 1); ubiquitin-protein ligase
Sb01g048140.1	5.02217	down	3.20102	down	3.90413	down	ATHCHIB (ARABIDOPSIS THALIANA BASIC CHITINASE); chitinase
Sb07g026120.1	5.02094	down	6.68493	down	5.67394	down	LTPG1 (GLYCOSYLPHOSPHATIDYLINOSITOL-ANCHORED LIPID PROTEIN TRANSFER 1)
Sb03g046950.1	5.01969	up	4.65251	up	11.451	up	ATXR6; DNA binding / protein binding
Sb02g034950.1	5.01526	down	2.20343	down	2.25903	down	PDR11 (PLEIOTROPIC DRUG RESISTANCE 11); ATPase, coupled to transmembrane movement of substances
Sb03g045040.1	5.00906	up	4.43631	up	3.98733	up	unknown protein
Sb03g041240.1	5.00555	down	9.21415	down	8.76685	down	proton-dependent oligopeptide transport (POT) family protein
Sb04g026880.1	5.00521	up	2.99514	up	2.91989	up	NCLPP7 (NUCLEAR-ENCODED CLP PROTEASE P7); serine-type endopeptidase
Sb01g041280.2	5.0003	up	9.84211	up	3.67896	up
Sb01g039530.1	4.99885	up	4.12558	up	4.4183	up	HSP70 (heat shock protein 70); ATP binding
Sb10g028410.1	4.99879	up	6.7771	up	4.80899	up	transcription elongation factor-related
Sb02g028956.1	4.99685	down	4.13212	down	2.76031	down
Sb04g024800.1	4.9959	down	4.08389	down	6.7851	down	unknown protein
Sb02g029640.1	4.99465	up	9.72411	up	6.50037	up	BGLU11 (BETA GLUCOSIDASE 11); hydrolase, hydrolyzing O-glycosyl compounds
Sb03g046550.1	4.98779	down	5.07493	down	7.05016	down	sarcosine oxidase family protein
Sb09g022690.1	4.97755	down	5.0019	down	3.43166	down	HTA12; DNA binding
Sb06g018430.1	4.96907	down	3.0803	down	3.47651	down	unknown protein
Sb10g004400.1	4.96827	down	4.06877	down	4.27837	down	protein kinase family protein / U-box domain-containing protein
Sb03g035580.1	4.96332	up	2.77479	up	3.65577	up
Sb08g006240.1	4.96231	down	4.03409	down	5.28347	down	unknown protein
Sb06g025970.2	4.96221	up	3.9654	up	3.39885	up
Sb06g029880.1	4.96073	down	3.63999	down	7.9077	down	wound-responsive family protein
Sb04g025245.1	4.95964	up	3.58337	up	7.89969	up
Sb10g004407.1	4.95726	down	13.0504	down	9.70092	down	protein kinase family protein / U-box domain-containing protein
Sb10g022390.1	4.94938	up	12.4464	up	13.78	up	ZIP4 (ZINC TRANSPORTER 4 PRECURSOR); cation transmembrane transporter/ copper ion transmembrane transporter
Sb06g025970.1	4.94449	up	3.83749	up	3.22271	up	ATCCS (COPPER CHAPERONE FOR SOD1); superoxide dismutase/ superoxide dismutase copper chaperone
Sb05g006570.1	4.94144	down	7.91892	down	9.22398	down	oxidoreductase, 2OG-Fe(II) oxygenase family protein
Sb02g007470.1	4.94109	down	7.56778	down	8.90778	down	glycoside hydrolase family 28 protein / polygalacturonase (pectinase) family protein
Sb03g029790.1	4.93762	down	4.10032	down	3.93366	down	emb2742 (embryo defective 2742); CTP synthase/ catalytic
Sb03g028650.1	4.93618	up	11.8344	up	5.75119	up	CYP72A14; electron carrier/ heme binding / iron ion binding / monooxygenase/ oxygen binding
Sb09g006300.1	4.93505	up	8.16935	up	7.78125	up
Sb09g020880.1	4.93264	down	4.14506	down	3.25665	down	anac103 (Arabidopsis NAC domain containing protein 103); transcription factor
Sb04g035820.1	4.93264	down	3.98616	down	3.15337	down	oxidoreductase, 2OG-Fe(II) oxygenase family protein
Sb02g003600.1	4.92923	up	2.5709	up	2.90627	up	hydrolase
Sb04g008410.1	4.92855	up	9.70916	up	5.30839	up	ER-ANT1 (ENDOPLASMIC RETICULUM-DENINE NUCLEOTIDE TRANSPORTER 1); ATP:ADP antiporter/ binding
Sb03g030690.1	4.92554	up	3.09424	up	4.24503	up	FLA11
Sb08g022430.1	4.92412	down	2.11947	down	4.33569	down	ATOSM34 (osmotin 34)
Sb02g037680.1	4.92231	up	8.61965	up	9.82914	up	phototropic-responsive NPH3 family protein
Sb02g024260.1	4.92014	up	7.65298	up	12.9426	up	MYB20 (myb domain protein 20); DNA binding / transcription factor
Sb06g000460.1	4.91494	down	4.52957	down	2.42411	down	zinc finger (C3HC4-type RING finger) family protein
Sb04g034570.1	4.91015	down	3.98529	down	7.21747	down	GCN5-related N-acetyltransferase (GNAT) family protein
Sb09g024000.1	4.90951	up	6.88153	up	4.57299	up	unknown protein
Sb10g008690.1	4.90479	up	4.25205	up	2.08187	up	unknown protein
Sb03g039190.1	4.90083	up	18.1017	up	11.2338	up	disease resistance-responsive family protein / fibroin-related
Sb07g026640.1	4.90023	up	3.68722	up	5.58804	up	auxin-responsive family protein
Sb08g002920.1	4.89988	up	4.45707	up	4.72575	up	PHD finger family protein
Sb01g035310.1	4.89678	down	3.22069	down	3.1904	down	RHC1A; protein binding / zinc ion binding
Sb04g026280.1	4.89512	down	3.42246	down	4.03262	down	unknown protein
Sb01g017320.1	4.89253	up	6.96329	up	7.01586	up	calcium-dependent protein kinase, putative / CDPK, putative
Sb01g005460.1	4.89009	down	4.11059	down	7.41085	down	protein kinase family protein
Sb02g021226.1	4.88925	down	14.1749	down	4.29559	down	disease resistance protein (CC-NBS class), putative
Sb08g006690.1	4.88899	down	2.18888	down	3.66359	down	ATGSTZ2; catalytic/ glutathione transferase
Sb01g013580.1	4.88719	up	8.42071	up	11.4312	up	unknown protein
Sb09g003050.1	4.88689	up	8.26386	up	8.97695	up	RCI2A (RARE-COLD-INDUCIBLE 2A)
Sb05g008910.1	4.88367	up	6.09736	up	6.18528	up	disease resistance-responsive family protein
Sb03g001670.1	4.88295	down	6.7761	down	7.88011	down	GDSL-motif lipase/hydrolase family protein
Sb06g031030.1	4.88043	up	2.87139	up	2.52787	up	ENDO4 (endonuclease 4); T/G mismatch-specific endonuclease/ endonuclease/ nucleic acid binding / single-stranded DNA specific endodeoxyribonuclease
Sb02g041930.1	4.87899	up	3.41396	up	3.22645	up	pseudouridine synthase family protein
Sb01g046760.1	4.87686	up	5.28412	up	3.11198	up
Sb08g021950.1	4.87558	down	2.00403	down	2.15765	down	EFR (EF-TU RECEPTOR); ATP binding / kinase/ protein serine/threonine kinase
Sb01g030160.1	4.87555	up	2.5818	up	2.65885	up	SMO1-1 (STEROL-4ALPHA-METHYL OXIDASE 1-1); 4,4-dimethyl-9beta,19-cyclopropylsterol-4alpha-methyl oxidase/ C-4 methylsterol oxidase/ catalytic
Sb05g008610.1	4.8752	up	3.05415	up	3.54813	up	hydrolase
Sb08g004550.1	4.87513	down	3.77042	down	3.56665	down	WAK3 (wall associated kinase 3); kinase/ protein serine/threonine kinase
Sb06g031480.1	4.87503	up	6.66882	up	7.98778	up	ATBPM4 (BTB-POZ and MATH domain 4); protein binding
Sb02g023080.1	4.86955	up	7.81117	up	4.62018	up	unknown protein
Sb04g021490.1	4.86674	up	4.46176	up	3.19507	up	AT-HSFA3; DNA binding / transcription factor
Sb02g036340.1	4.86429	up	6.75382	up	5.38805	up	dynein light chain, putative
Sb01g003100.1	4.8624	up	4.91509	up	3.84664	up	binding / catalytic/ coenzyme binding
Sb01g006890.1	4.86065	up	13.1888	up	16.0003	up	calmodulin-related protein, putative
Sb06g025310.1	4.85824	down	6.10415	down	2.66908	down	amino acid transporter family protein
Sb07g002960.1	4.85449	up	2.56309	up	3.01243	up	RNA recognition motif (RRM)-containing protein
Sb03g031685.1	4.85388	up	7.24173	up	7.70046	up
Sb03g008170.2	4.84755	down	2.69147	down	2.22166	down
Sb06g029520.1	4.84673	up	4.69644	up	3.48585	up	BAN (BANYULS); oxidoreductase
Sb09g022200.2	4.8415	down	5.58127	down	4.96775	down
Sb03g027090.1	4.83888	up	8.07394	up	16.7594	up	disease resistance family protein
Sb01g034510.1	4.83757	down	5.81281	down	4.14357	down	unknown protein
Sb10g008290.1	4.83622	down	6.65478	down	4.3366	down	PIN1 (PIN-FORMED 1); transporter
Sb03g005390.1	4.83429	up	5.52819	up	5.0607	up	unknown protein
Sb10g030910.2	4.83361	down	3.73378	down	4.59207	down
Sb06g001350.1	4.82934	up	5.85821	up	3.28418	up
Sb01g029030.1	4.82689	down	3.70962	down	3.15271	down	hexose transporter, putative
Sb04g004410.1	4.82565	up	12.1877	up	13.7807	up	MADS-box protein (AGL40)
Sb05g017230.1	4.82504	up	4.61668	up	4.28339	up	ATPP2-B11 (ARABIDOPSIS THALIANA PHLOEM PROTEIN 2-B11); carbohydrate binding
Sb04g010760.1	4.82358	up	10.7318	up	4.22818	up	xyloglucan:xyloglucosyl transferase, putative / xyloglucan endotransglycosylase, putative / endo-xyloglucan transferase, putative
Sb02g004270.1	4.81663	down	5.77123	down	2.79078	down	ATNEK1 (ARABIDOPSIS THALIANA NIMA-RELATED SERINE/THREONINE KINASE 1); ATP binding / kinase/ protein kinase/ protein serine/threonine kinase
Sb10g009220.1	4.81496	up	4.49914	up	6.4899	up	atnudt21 (Arabidopsis thaliana Nudix hydrolase homolog 21); hydrolase
Sb03g032320.1	4.81461	up	8.0559	up	7.5382	up
Sb01g016510.1	4.81459	up	6.78286	up	13.8767	up	disease resistance protein (NBS-LRR class), putative
Sb04g005337.1	4.81442	down	4.2456	down	5.84139	down	ATP binding / kinase/ protein kinase/ protein serine/threonine kinase/ protein tyrosine kinase
Sb01g041570.1	4.81369	down	9.40805	down	8.78286	down	PAP3 (PURPLE ACID PHOSPHATASE 3); acid phosphatase/ protein serine/threonine phosphatase
Sb07g002320.1	4.81353	down	5.73575	down	6.11655	down	kelch repeat-containing F-box family protein
Sb03g039750.1	4.81302	up	5.32891	up	3.47495	up	unknown protein
Sb09g021460.1	4.81243	up	4.02331	up	3.80803	up	unknown protein
Sb04g019600.1	4.81081	up	8.38783	up	8.77389	up
Sb01g028680.1	4.81037	up	3.94403	up	3.44259	up	protein binding / zinc ion binding
Sb08g003110.1	4.80829	up	6.48838	up	13.3776	up	CYP94C1; fatty acid (omega-1)-hydroxylase/ oxygen binding
Sb01g007590.1	4.80768	up	14.7187	up	3.64353	up	UDP-glucoronosyl/UDP-glucosyl transferase family protein
Sb10g030800.1	4.80541	down	7.29491	down	5.59307	down	binding / ubiquitin-protein ligase
Sb08g000600.1	4.80418	down	6.03654	down	6.79386	down	aminotransferase-related
Sb03g042890.1	4.80328	down	4.4459	down	3.96916	down	recA family protein
Sb01g007350.1	4.80247	up	3.70315	up	5.0737	up	SWIB complex BAF60b domain-containing protein
Sb04g023430.1	4.80241	up	4.32682	up	3.99132	up	unknown protein
Sb05g026660.1	4.80099	up	6.93956	up	5.25022	up
Sb08g022660.1	4.79953	up	8.75561	up	8.55372	up
Sb06g029850.1	4.79948	down	4.17629	down	9.80453	down	wound-responsive family protein
Sb04g029890.1	4.79786	up	4.56398	up	5.29074	up	NRT1.5 (NITRATE TRANSPORTER 1.5); nitrate transmembrane transporter/ transporter
Sb02g040420.1	4.79699	up	3.16116	up	3.91758	up	unknown protein
Sb05g021980.1	4.79549	up	7.31896	up	3.90896	up	protein binding / zinc ion binding
Sb01g004280.1	4.79504	down	27.116	down	4.48849	down	SMT1 (STEROL METHYLTRANSFERASE 1); sterol 24-C-methyltransferase
Sb10g026090.1	4.79315	down	6.38093	down	2.95014	down	ATCLC-A (CHLORIDE CHANNEL A); anion channel/ nitrate transmembrane transporter/ voltage-gated chloride channel
Sb06g022810.1	4.79195	down	2.88317	down	10.4146	down	ARF16 (AUXIN RESPONSE FACTOR 16); miRNA binding / transcription factor
Sb03g005170.1	4.79071	up	2.95826	up	2.99715	up	AERO1 (Arabidopsis endoplasmic reticulum oxidoreductins 1); FAD binding / electron carrier/ oxidoreductase, acting on sulfur group of donors, disulfide as acceptor / protein binding
Sb04g010630.1	4.7903	down	3.89189	down	3.38691	down	FT1 (FUCOSYLTRANSFERASE 1); fucosyltransferase/ transferase, transferring glycosyl groups
Sb03g043290.1	4.79026	up	6.43411	up	8.38308	up	RGLG2 (RING domain Ligase2); ubiquitin-protein ligase
Sb08g022420.1	4.78996	down	2.65758	down	3.82037	down	ATOSM34 (osmotin 34)
Sb06g018290.1	4.78264	down	2.47406	down	3.49016	down	unknown protein
Sb09g019740.1	4.78173	up	6.17469	up	5.25107	up	oxidoreductase, 2OG-Fe(II) oxygenase family protein
Sb10g005940.1	4.78099	down	4.57854	down	6.27222	down	SRG1 (SENESCENCE-RELATED GENE 1); oxidoreductase, acting on diphenols and related substances as donors, oxygen as acceptor / oxidoreductase, acting on paired donors, with incorporation or reduction of molecular oxygen, 2-oxoglutarate as one donor, and inc
Sb01g020530.1	4.7783	down	3.91459	down	6.56169	down	protein binding / zinc ion binding
Sb10g003970.1	4.77815	down	2.56504	down	2.31291	down	long-chain-fatty-acid--CoA ligase / long-chain acyl-CoA synthetase
Sb02g002210.1	4.77625	down	2.98749	down	4.70448	down	RLK (receptor lectin kinase); kinase
Sb01g045470.1	4.77558	up	3.06349	up	6.32496	up	unknown protein
Sb06g030250.1	4.7753	up	3.78095	up	4.79599	up	ABC1 family protein
Sb09g004380.1	4.77469	up	6.67761	up	5.57919	up	ATERDJ3B; heat shock protein binding / unfolded protein binding
Sb02g025910.1	4.76932	up	3.56969	up	3.73173	up	protein kinase, putative
Sb06g021810.1	4.76713	down	5.35581	down	3.57818	down	APT2 (ADENINE PHOSPHORIBOSYL TRANSFERASE 2); adenine phosphoribosyltransferase/ phosphate transmembrane transporter
Sb03g002080.1	4.7656	down	7.40566	down	7.09868	down	unknown protein
Sb01g033670.1	4.76501	down	4.24851	down	3.2775	down	integral membrane family protein / nodulin MtN21-related
Sb02g036910.1	4.76398	down	7.46604	down	6.3375	down	chalcone isomerase
Sb10g027540.2	4.76317	up	5.24048	up	8.35247	up
Sb08g015510.1	4.76312	up	5.62326	up	13.177	up	BPM2 (BTB-POZ AND MATH DOMAIN 2); protein binding
Sb10g008800.1	4.76221	up	4.05021	up	3.4492	up	DEL1 (DP-E2F-LIKE 1); DNA binding / transcription factor
Sb04g008110.1	4.76217	down	4.52005	down	2.79484	down	leucine-rich repeat family protein / protein kinase family protein
Sb09g005780.1	4.76192	up	3.76387	up	4.53758	up	glycine-rich protein
Sb01g002560.1	4.75815	up	5.12923	up	5.55198	up
Sb07g028290.1	4.75761	up	4.18401	up	4.83165	up	unknown protein
Sb09g028300.1	4.75489	down	4.96172	down	2.91886	down	MRH1 (morphogenesis of root hair 1); ATP binding / protein binding / protein kinase/ protein serine/threonine kinase/ protein tyrosine kinase
Sb09g000390.1	4.75459	up	4.741	up	5.11011	up	ankyrin repeat family protein
Sb08g017050.1	4.7483	up	3.85855	up	2.0745	up	F-box family protein
Sb10g002310.1	4.74425	up	2.92905	up	4.02788	up	aminomethyltransferase
Sb01g013820.1	4.73911	up	4.63848	up	5.47059	up	zinc finger protein (LSD1)
Sb06g001890.1	4.73021	up	10.3535	up	11.7252	up	transferase family protein
Sb04g031060.1	4.72862	up	7.00421	up	11.8969	up	UBQ4; protein binding
Sb02g003910.1	4.72856	up	2.32116	up	3.56961	up	glycosyl hydrolase family 17 protein
Sb03g006780.1	4.7273	up	6.201	up	5.23157	up	protein kinase, putative
Sb03g033833.1	4.72692	down	9.14619	down	2.73565	down	UDP-glucoronosyl/UDP-glucosyl transferase family protein
Sb10g025700.1	4.72625	down	3.0534	down	3.05249	down	endomembrane protein 70, putative
Sb01g025320.1	4.72138	up	8.51701	up	8.46023	up
Sb02g002830.1	4.72064	up	6.65876	up	7.26259	up	PSBR (photosystem II subunit R)
Sb01g031590.1	4.72055	down	2.42536	down	4.42177	down	ZCF37
Sb03g043340.1	4.7178	up	5.44486	up	10.2861	up	HD2C (HISTONE DEACETYLASE 2C); histone deacetylase/ nucleic acid binding / transcription repressor/ zinc ion binding
Sb08g000820.1	4.71692	down	4.67087	down	4.44235	down	ATCHX15; monovalent cation:proton antiporter/ sodium:hydrogen antiporter
Sb01g039480.1	4.71617	up	8.355	up	13.7636	up	HSC70-1 (HEAT SHOCK COGNATE PROTEIN 70-1); ATP binding
Sb09g025540.1	4.71591	up	2.25634	up	5.16243	up	O-methyltransferase family 2 protein
Sb03g033920.2	4.71202	up	9.05607	up	6.95886	up
Sb01g028610.1	4.70954	up	3.335	up	5.7785	up	peroxidase 57 (PER57) (P57) (PRXR10)
Sb03g009190.1	4.70734	up	8.36219	up	8.87702	up	sarcosine oxidase family protein
Sb03g035630.1	4.70695	up	9.87103	up	6.58828	up
Sb01g006870.1	4.70694	up	5.21093	up	3.02681	up	unknown protein
Sb10g007410.1	4.70536	up	3.56002	up	5.13083	up	SQN (SQUINT); peptidyl-prolyl cis-trans isomerase
Sb08g019210.1	4.70168	up	2.97543	up	3.2183	up	unknown protein
Sb09g026210.1	4.69749	up	7.05734	up	3.46052	up	BTI1 (VIRB2-INTERACTING PROTEIN 1)
Sb04g034190.1	4.69691	up	7.42965	up	9.78812	up	ABF2 (ABSCISIC ACID RESPONSIVE ELEMENTS-BINDING FACTOR 2); DNA binding / protein binding / transcription activator/ transcription factor
Sb03g033920.1	4.69685	up	8.49057	up	6.86265	up	BTI1 (VIRB2-INTERACTING PROTEIN 1)
Sb04g007970.1	4.69141	up	3.80861	up	4.74404	up	Ndr family protein
Sb01g041910.1	4.68924	down	3.57562	down	2.42279	down	protein kinase family protein
Sb04g008350.1	4.68816	down	3.56189	down	3.41322	down	leucine-rich repeat family protein / protein kinase family protein
Sb10g029060.1	4.68812	down	5.31787	down	7.54605	down	auxin-responsive protein, putative
Sb02g010780.1	4.68745	up	2.59538	up	3.82961	up	PIP2B (PLASMA MEMBRANE INTRINSIC PROTEIN 2); water channel
Sb01g036940.1	4.68596	up	4.51483	up	4.72126	up
Sb10g028560.1	4.68356	up	4.83086	up	4.04298	up	MERI5B (meristem-5); hydrolase, acting on glycosyl bonds / xyloglucan:xyloglucosyl transferase
Sb03g039780.1	4.67949	up	5.46425	up	6.77684	up	aldo/keto reductase family protein
Sb03g026080.1	4.67822	up	4.65974	up	5.05742	up	zinc ion binding
Sb01g015300.1	4.6782	up	2.5928	up	2.60507	up	CYP71B2 (CYTOCHROME P450 71B2); electron carrier/ heme binding / iron ion binding / monooxygenase/ oxygen binding
Sb05g003070.1	4.67795	down	4.28366	down	3.31282	down	calmodulin-binding family protein
Sb09g016810.1	4.67335	up	5.28556	up	4.25407	up	GEA6 (LATE EMBRYOGENESIS ABUNDANT 6)
Sb03g010590.1	4.67039	up	3.59247	up	3.29611	up	sad1/unc-84-like 2 family protein
Sb02g038080.1	4.66649	up	2.58374	up	3.95372	up	pentatricopeptide (PPR) repeat-containing protein
Sb09g006220.1	4.66177	up	36.3586	up	13.4682	up	basic helix-loop-helix (bHLH) family protein
Sb02g024310.1	4.65957	down	4.54679	down	3.42531	down	protein kinase family protein
Sb03g043520.1	4.65859	up	3.50474	up	5.93717	up	agl103 (AGAMOUS-LIKE 103); transcription factor
Sb03g012630.1	4.65407	down	5.815	down	4.72484	down	unknown protein
Sb02g030150.1	4.6526	up	6.32272	up	4.21592	up	hydrolase, alpha/beta fold family protein
Sb03g042440.1	4.65232	up	4.34159	up	2.07022	up	LOX1; lipoxygenase
Sb02g040030.1	4.6506	down	3.75544	down	3.53248	down	unknown protein
Sb02g004840.1	4.64916	up	9.39892	up	3.50494	up	unknown protein
Sb01g003000.1	4.64794	down	4.13211	down	4.51698	down
Sb07g026730.1	4.6459	down	4.06748	down	3.82241	down	ATBPM1 (BTB-POZ and MATH domain 1); protein binding
Sb04g029730.1	4.64511	up	5.19081	up	4.65909	up	FIM2 (FIMBRIN-LIKE PROTEIN 2); actin binding
Sb10g027540.1	4.64418	up	5.00889	up	8.24432	up	HSA32 (HEAT-STRESS-ASSOCIATED 32); catalytic
Sb03g026540.1	4.64338	down	4.19952	down	4.37034	down	AME3; ATP binding / kinase/ protein kinase/ protein serine/threonine kinase/ protein tyrosine kinase
Sb03g009950.1	4.63859	up	9.44989	up	5.56451	up	EMB3013 (embryo defective 3013); ATP binding / binding / kinase/ protein kinase/ protein serine/threonine kinase
Sb05g025140.1	4.63728	down	4.03829	down	4.81611	down	VPS26A (VACUOLAR PROTEIN SORTING 26A)
Sb05g003770.1	4.63694	up	3.6015	up	2.88789	up	phox (PX) domain-containing protein
Sb06g012285.1	4.63543	down	5.22044	down	4.22242	down	kelch repeat-containing F-box family protein
Sb03g034750.1	4.63384	up	6.46342	up	5.21885	up	unknown protein
Sb10g021140.1	4.63133	down	6.86238	down	7.11558	down
Sb01g045460.1	4.63091	up	2.9589	up	6.41851	up	unknown protein
Sb04g007350.1	4.6304	up	6.78979	up	4.86049	up
Sb02g000940.1	4.62904	up	22.9332	up	3.68091	up	flavin-containing monooxygenase family protein / FMO family protein
Sb01g026700.1	4.62857	up	6.19765	up	6.3889	up	F-box protein-related
Sb03g010180.1	4.62764	down	7.76967	down	3.54154	down	unknown protein
Sb05g000950.1	4.62753	up	3.62949	up	4.16946	up
Sb01g013920.1	4.62593	down	3.5847	down	2.63245	down	transporter-related
Sb03g010190.1	4.62385	down	7.91847	down	3.27691	down	unknown protein
Sb03g013750.1	4.62174	down	2.85941	down	2.64189	down
Sb10g029190.1	4.62132	down	5.44814	down	5.70553	down	SPL2 (SQUAMOSA PROMOTER BINDING PROTEIN-LIKE 2); DNA binding / transcription factor
Sb08g005290.1	4.62053	up	7.17476	up	3.62426	up	MYB105 (myb domain protein 105); DNA binding / transcription factor
Sb05g005450.1	4.61444	up	5.6166	up	6.33212	up	ATAF2; transcription activator
Sb05g002210.1	4.61267	up	2.95476	up	2.09965	up	pentatricopeptide (PPR) repeat-containing protein
Sb08g019050.1	4.61062	down	2.17498	down	5.72441	down	lectin protein kinase, putative
Sb01g038020.1	4.60772	down	2.26501	down	2.79463	down	unknown protein
Sb05g001090.1	4.6075	down	8.31744	down	5.34276	down	unknown protein
Sb02g020380.1	4.60712	up	3.00286	up	5.04217	up	binding
Sb01g022250.1	4.60625	up	4.73543	up	5.15287	up	exonuclease family protein
Sb02g010810.1	4.6043	up	2.65028	up	3.49892	up	PIP2B (PLASMA MEMBRANE INTRINSIC PROTEIN 2); water channel
Sb01g010490.1	4.60218	up	5.51899	up	5.1563	up	unknown protein
Sb06g020830.1	4.59958	up	4.9408	up	3.90482	up	protein kinase family protein
Sb07g017190.1	4.59928	up	3.90879	up	5.45142	up	AR192; adenyl-nucleotide exchange factor/ chaperone binding / protein binding / protein homodimerization
Sb06g001490.1	4.59879	up	6.61301	up	8.68912	up	unknown protein
Sb03g036460.1	4.59829	down	3.99563	down	3.85954	down	SPHK1 (SPHINGOSINE KINASE 1); D-erythro-sphingosine kinase/ diacylglycerol kinase/ sphinganine kinase
Sb08g021440.1	4.59639	up	4.92772	up	10.3578	up	unknown protein
Sb01g042950.1	4.59317	down	4.53742	down	5.39251	down	unknown protein
Sb06g015530.1	4.59154	up	4.12531	up	9.74692	up	FRS5 (FAR1-related sequence 5); zinc ion binding
Sb09g025350.1	4.59044	up	4.72495	up	6.3464	up	TIM50
Sb03g008900.1	4.58989	down	3.52199	down	5.00454	down	protein kinase family protein / C-type lectin domain-containing protein
Sb03g041510.1	4.58937	up	6.33351	up	5.41787	up	unknown protein
Sb08g018585.1	4.5876	down	4.52925	down	4.16508	down
Sb02g025690.1	4.58493	up	17.5367	up	16.1164	up
Sb03g037210.1	4.58466	up	4.52739	up	2.60238	up	protease inhibitor/seed storage/lipid transfer protein (LTP) family protein
Sb03g008420.1	4.58415	up	6.58023	up	5.78938	up
Sb01g002800.1	4.58059	down	2.81913	down	3.25734	down	CRCK1 (CALMODULIN-BINDING RECEPTOR-LIKE CYTOPLASMIC KINASE 1); ATP binding / kinase/ protein kinase/ protein serine/threonine kinase
Sb03g028380.1	4.57992	up	5.07332	up	6.26802	up	polygalacturonase, putative / pectinase, putative
Sb01g019030.1	4.57748	down	3.1216	down	3.0785	down
Sb03g004570.1	4.57744	down	6.08256	down	3.42063	down	TAR2 (TRYPTOPHAN AMINOTRANSFERASE RELATED 2); L-tryptophan:2-oxoglutarate aminotransferase/ L-tryptophan:pyruvate aminotransferase/ carbon-sulfur lyase
Sb10g006830.1	4.57713	up	5.19538	up	3.70021	up
Sb04g008620.1	4.57335	down	5.07171	down	3.69848	down	peroxidase, putative
Sb04g030040.1	4.57036	down	4.38823	down	3.01514	down	DNA-binding protein-related
Sb01g015670.1	4.5693	up	2.81495	up	2.76382	up	DCL2 (DICER-LIKE 2); ATP binding / ATP-dependent helicase/ RNA binding / double-stranded RNA binding / helicase/ nucleic acid binding / ribonuclease III
Sb03g028366.1	4.56615	down	5.50526	down	4.50885	down	unknown protein
Sb09g022950.1	4.566	up	5.69729	up	4.03031	up	protein kinase family protein
Sb09g028660.1	4.56577	down	3.39909	down	3.38929	down	WRKY71; transcription factor
Sb02g038745.1	4.56127	up	15.1129	up	6.71275	up	ATTIM17-2; P-P-bond-hydrolysis-driven protein transmembrane transporter/ protein transporter
Sb02g041680.1	4.55959	up	4.78576	up	4.17107	up	unknown protein
Sb01g044620.1	4.55866	down	2.48389	down	6.33853	down	ATHB5 (ARABIDOPSIS THALIANA HOMEOBOX PROTEIN 5); protein homodimerization/ sequence-specific DNA binding / transcription activator/ transcription factor
Sb02g025350.1	4.55834	down	12.3177	down	18.636	down	MYB36 (myb domain protein 36); DNA binding / transcription factor
Sb01g007610.1	4.55726	up	5.92189	up	2.7227	up	UDP-glucoronosyl/UDP-glucosyl transferase family protein
Sb05g006250.1	4.55705	up	6.03976	up	7.83871	up	emb2170 (embryo defective 2170)
Sb09g022620.1	4.55346	up	2.57093	up	3.11029	up	riboflavin biosynthesis protein, putative
Sb08g018550.1	4.55205	down	4.527	down	4.20025	down	unknown protein
Sb10g002010.1	4.55043	up	5.37306	up	4.77512	up	peptidyl-prolyl cis-trans isomerase cyclophilin-type family protein
Sb07g026090.1	4.55021	down	8.6861	down	5.79811	down	ACR6; amino acid binding
Sb01g019820.1	4.5499	down	5.01663	down	5.67832	down	RIN13 (RPM1 INTERACTING PROTEIN 13)
Sb06g032630.1	4.54983	up	3.50192	up	4.12399	up
Sb01g034380.1	4.54983	up	3.42092	up	4.17004	up	unknown protein
[truncated: 3,173 more rows]

## Sheet: Supporting Table S5
Supporting Table S5 - Gene Ontology (GO) terms enriched (p<0.05) in the genes differentially expressed in response to heat
UP-REGULATED
GO term	Description	Number in input list (out of 2218)	Number in BG/Ref (out of 26245)	Fold Enrichment	p-value
BIOLOGICAL PROCESS
GO:0009408	response to heat	111	324	4.05	4.5e-38
GO:0009266	response to temperature stimulus	195	902	2.56	1.9e-32
GO:0009644	response to high light intensity	56	121	5.48	6.8e-28
GO:0010035	response to inorganic substance	96	338	3.36	3.8e-26
GO:0009642	response to light intensity	63	164	4.55	1.2e-25
GO:0006457	protein folding	95	349	3.22	2e-24
GO:0042542	response to hydrogen peroxide	58	167	4.11	3.3e-21
GO:0000302	response to reactive oxygen species	64	203	3.73	1.1e-20
GO:0009628	response to abiotic stimulus	336	2423	1.64	2.7e-17
GO:0006950	response to stress	470	3705	1.5	4.6e-16
GO:0006979	response to oxidative stress	105	605	2.05	3.9e-12
GO:0010876	lipid localization	13	16	9.61	5.1e-12
GO:0009409	response to cold	107	625	2.03	5.8e-12
GO:0050896	response to stimulus	691	6230	1.31	8.8e-11
GO:0042221	response to chemical stimulus	381	3244	1.39	1.1e-09
GO:0060249	anatomical structure homeostasis	9	10	10.65	2.1e-09
GO:0009314	response to radiation	141	988	1.69	2.1e-09
GO:0009416	response to light stimulus	138	965	1.69	2.7e-09
GO:0006833	water transport	10	13	9.1	4.3e-09
GO:0042044	fluid transport	10	14	8.45	1.4e-08
GO:0048609	reproductive process in a multicellular organism	35	148	2.8	2.3e-08
GO:0032504	multicellular organism reproduction	36	158	2.7	4e-08
GO:0048610	reproductive cellular process	13	27	5.7	7.4e-08
GO:0006458	'de novo' protein folding	11	20	6.51	1.3e-07
GO:0010286	heat acclimation	16	43	4.4	2e-07
GO:0010382	cellular cell wall macromolecule metabolic process	6	6	11.83	3.7e-07
GO:0051084	'de novo' posttranslational protein folding	10	19	6.23	8.5e-07
GO:0051085	chaperone mediated protein folding requiring cofactor	10	19	6.23	8.5e-07
GO:0051553	flavone biosynthetic process	12	28	5.07	1.1e-06
GO:0051554	flavonol metabolic process	12	28	5.07	1.1e-06
GO:0051555	flavonol biosynthetic process	12	28	5.07	1.1e-06
GO:0051552	flavone metabolic process	12	28	5.07	1.1e-06
GO:0009566	fertilization	29	138	2.49	4.4e-06
GO:0046173	polyol biosynthetic process	8	15	6.31	9.8e-06
GO:0009737	response to abscisic acid stimulus	89	664	1.59	1.6e-05
GO:0034641	cellular nitrogen compound metabolic process	94	718	1.55	2.5e-05
GO:0006986	response to unfolded protein	14	49	3.38	3.8e-05
GO:0046685	response to arsenic	10	27	4.38	4.1e-05
GO:0009415	response to water	57	393	1.72	5.7e-05
GO:0051789	response to protein stimulus	14	53	3.13	9.7e-05
GO:0009607	response to biotic stimulus	154	1355	1.34	0.0002
GO:0006059	hexitol metabolic process	5	8	7.4	0.0002
GO:0019406	hexitol biosynthetic process	5	8	7.4	0.0002
GO:0019401	alditol biosynthetic process	5	8	7.4	0.0002
GO:0019594	mannitol metabolic process	5	8	7.4	0.0002
GO:0019593	mannitol biosynthetic process	5	8	7.4	0.0002
GO:0019751	polyol metabolic process	14	57	2.91	0.00023
MOLECULAR FUNCTION
GO:0016758	transferase activity, transferring hexosyl groups	102	595	2.03	1.6e-11
GO:0016757	transferase activity, transferring glycosyl groups	118	768	1.82	5.4e-10
GO:0008378	galactosyltransferase activity	23	62	4.39	5.1e-10
GO:0051082	unfolded protein binding	44	184	2.83	2.8e-10
GO:0009055	electron carrier activity	137	984	1.65	1.6e-08
GO:0008194	UDP-glycosyltransferase activity	61	341	2.12	2.9e-08
GO:0004497	monooxygenase activity	76	474	1.9	8.4e-08
GO:0016491	oxidoreductase activity	266	2349	1.34	2.9e-06
GO:0005506	iron ion binding	115	890	1.53	6.7e-06
GO:0035251	UDP-glucosyltransferase activity	30	157	2.26	2.2e-05
GO:0019825	oxygen binding	42	255	1.95	2.8e-05
GO:0010294	abscisic acid glucosyltransferase activity	7	15	5.52	0.00011
GO:0046872	metal ion binding	465	4609	1.19	0.00019
GO:0046527	glucosyltransferase activity	31	183	2	0.00017
GO:0035250	UDP-galactosyltransferase activity	8	21	4.51	0.0002
GO:0047893	flavonol 3-O-glucosyltransferase activity	5	8	7.4	0.0002
GO:0004338	glucan 1,3-beta-glucosidase activity	6	13	5.46	0.00037
CELLULAR COMPONENT
GO:0005783	endoplasmic reticulum	138	1070	1.53	1.1e-06
GO:0005788	endoplasmic reticulum lumen	14	43	3.85	7.2e-06
DOWN-REGULATED
BIOLOGICAL PROCESS
GO:0006468	protein amino acid phosphorylation	241	1623	2.06	2.8e-24
GO:0016310	phosphorylation	255	1872	1.89	1.7e-20
GO:0048610	reproductive cellular process	21	27	10.78	2.3e-19
GO:0006793	phosphorus metabolic process	267	2050	1.81	8.3e-19
GO:0006796	phosphate metabolic process	266	2044	1.8	1e-18
GO:0043687	post-translational protein modification	283	2301	1.71	1.3e-16
GO:0006464	protein modification process	310	2593	1.66	2.7e-16
GO:0043412	macromolecule modification	320	2765	1.6	6.2e-15
GO:0006857	oligopeptide transport	34	140	3.37	3.3e-10
GO:0010876	lipid localization	11	16	9.53	8.8e-10
GO:0015833	peptide transport	35	153	3.17	1e-09
GO:0060249	anatomical structure homeostasis	7	10	9.7	1e-06
GO:0015837	amine transport	27	136	2.75	1.5e-06
GO:0006865	amino acid transport	25	127	2.73	4.3e-06
GO:0009607	response to biotic stimulus	142	1355	1.45	1.2e-05
GO:0051707	response to other organism	133	1255	1.47	1.3e-05
GO:0015849	organic acid transport	29	171	2.35	1.6e-05
GO:0046942	carboxylic acid transport	29	171	2.35	1.6e-05
GO:0009886	post-embryonic morphogenesis	23	122	2.61	2.1e-05
GO:0009624	response to nematode	43	304	1.96	2.3e-05
GO:0046489	phosphoinositide biosynthetic process	11	36	4.24	3.1e-05
GO:0051704	multi-organism process	163	1629	1.39	3.7e-05
GO:0045087	innate immune response	51	411	1.72	0.00014
GO:0008654	phospholipid biosynthetic process	22	129	2.36	0.00015
GO:0015711	organic anion transport	12	50	3.33	0.00018
GO:0006506	GPI anchor biosynthetic process	9	30	4.16	0.00019
MOLECULAR FUNCTION
GO:0004713	protein tyrosine kinase activity	216	1304	2.3	4.3e-28
GO:0004674	protein serine/threonine kinase activity	227	1460	2.16	1.3e-25
GO:0004672	protein kinase activity	245	1731	1.96	6.8e-22
GO:0016773	phosphotransferase activity, alcohol group as acceptor	263	1936	1.88	7e-21
GO:0016301	kinase activity	277	2152	1.78	9.8e-19
GO:0005524	ATP binding	363	3197	1.57	2.2e-15
GO:0032559	adenyl ribonucleotide binding	364	3226	1.56	4.7e-15
GO:0016772	transferase activity, transferring phosphorus-containing groups	308	2705	1.58	1.1e-13
GO:0001882	nucleoside binding	376	3471	1.5	3.8e-13
GO:0001883	purine nucleoside binding	374	3449	1.5	3.8e-13
GO:0030554	adenyl nucleotide binding	374	3444	1.51	3.2e-13
GO:0032555	purine ribonucleotide binding	376	3495	1.49	8.9e-13
GO:0032553	ribonucleotide binding	376	3495	1.49	8.9e-13
GO:0005215	transporter activity	231	1944	1.65	1.3e-12
GO:0022804	active transmembrane transporter activity	128	927	1.91	6.3e-12
GO:0017076	purine nucleotide binding	388	3720	1.45	1.9e-11
GO:0022857	transmembrane transporter activity	171	1417	1.67	2e-10
GO:0015197	peptide transporter activity	20	54	5.13	4.5e-10
GO:0030246	carbohydrate binding	62	384	2.24	3.7e-09
GO:0022892	substrate-specific transporter activity	164	1407	1.62	4.7e-09
GO:0016740	transferase activity	492	5115	1.33	4.6e-09
GO:0005529	sugar binding	47	273	2.39	3.4e-08
GO:0022891	substrate-specific transmembrane transporter activity	135	1153	1.62	6.6e-08
GO:0015291	secondary active transmembrane transporter activity	66	458	2	1.1e-07
GO:0015293	symporter activity	43	253	2.36	1.8e-07
GO:0015294	solute:cation symporter activity	40	228	2.43	2e-07
GO:0015198	oligopeptide transporter activity	13	34	5.3	3.2e-07
GO:0005275	amine transmembrane transporter activity	28	135	2.88	3.9e-07
GO:0000166	nucleotide binding	433	4630	1.3	4.3e-07
GO:0005351	sugar:hydrogen symporter activity	33	176	2.6	4.6e-07
GO:0005402	cation:sugar symporter activity	33	176	2.6	4.6e-07
GO:0015295	solute:hydrogen symporter activity	33	177	2.58	5.3e-07
GO:0046943	carboxylic acid transmembrane transporter activity	31	161	2.67	5.5e-07
GO:0005342	organic acid transmembrane transporter activity	31	162	2.65	6.3e-07
GO:0015576	sorbitol transmembrane transporter activity	11	26	5.87	7.8e-07
GO:0015148	D-xylose transmembrane transporter activity	11	26	5.87	7.8e-07
GO:0015146	pentose transmembrane transporter activity	11	26	5.87	7.8e-07
GO:0015575	mannitol transmembrane transporter activity	11	26	5.87	7.8e-07
GO:0015591	D-ribose transmembrane transporter activity	11	26	5.87	7.8e-07
GO:0015171	amino acid transmembrane transporter activity	25	116	2.99	7.5e-07
GO:0005365	myo-inositol transmembrane transporter activity	12	32	5.2	1.2e-06
GO:0005354	galactose transmembrane transporter activity	11	27	5.65	1.2e-06
GO:0015145	monosaccharide transmembrane transporter activity	17	64	3.68	2.1e-06
GO:0051119	sugar transmembrane transporter activity	33	189	2.42	2.4e-06
GO:0015075	ion transmembrane transporter activity	99	844	1.63	2.6e-06
GO:0015168	glycerol transmembrane transporter activity	11	30	5.08	4.2e-06
GO:0015166	polyol transmembrane transporter activity	12	36	4.62	4.9e-06
GO:0015144	carbohydrate transmembrane transporter activity	34	207	2.28	6.8e-06
GO:0015665	alcohol transmembrane transporter activity	12	38	4.38	9.3e-06
GO:0008324	cation transmembrane transporter activity	79	672	1.63	2.1e-05
GO:0005355	glucose transmembrane transporter activity	12	44	3.78	4.8e-05
GO:0016706	oxidoreductase activity, acting on paired donors, with incorporation or reduction of molecular oxygen, 2-oxoglutarate as one donor, and incorporation of one atom each of oxygen into both donors	18	97	2.57	0.00019
GO:0015149	hexose transmembrane transporter activity	12	51	3.26	0.00022
GO:0008066	glutamate receptor activity	8	25	4.44	0.00026
GO:0005231	excitatory extracellular ligand-gated ion channel activity	8	25	4.44	0.00026
GO:0005234	extracellular-glutamate-gated ion channel activity	8	25	4.44	0.00026
GO:0004970	ionotropic glutamate receptor activity	8	25	4.44	0.00026
GO:0005230	extracellular ligand-gated ion channel activity	8	26	4.27	0.00035
GO:0015172	acidic amino acid transmembrane transporter activity	11	50	3.05	0.00075
GO:0015175	neutral amino acid transmembrane transporter activity	11	54	2.82	0.0015
GO:0022836	gated channel activity	15	88	2.36	0.0016
CELLULAR COMPONENT
GO:0016021	integral to membrane	203	1924	1.46	1.9e-07
GO:0031224	intrinsic to membrane	224	2233	1.39	1.8e-06
GO:0005886	plasma membrane	152	1557	1.35	0.00019

## Sheet: Supporting Table S6
Supporting Table S6 -Genes differentially expressed in response to heat only (>2 fold in all 3 reps)
SbID	FC (Abs) rep 1	Regualtion	FC (Abs) rep 2	Regualtion	FC (Abs) rep 3	Regualtion	Annotation
Sb10g025830.1	265.365	up	431.201	up	166.512	up	unknown protein
Sb03g034980.1	82.4611	up	98.4591	up	90.7999	up	KAT1 (POTASSIUM CHANNEL IN ARABIDOPSIS THALIANA 1); cyclic nucleotide binding / inward rectifier potassium channel
Sb04g019690.1	57.1294	up	12.3112	up	13.0328	up
Sb05g016220.1	55.8151	up	33.1665	up	10.9199	up
Sb01g007420.1	54.0926	up	48.5426	up	26.0748	up	CYP81D5; electron carrier/ heme binding / iron ion binding / monooxygenase/ oxygen binding
Sb06g020120.1	50.0068	up	46.3613	up	2.73731	up	ATP binding / ATPase/ nucleoside-triphosphatase/ nucleotide binding
Sb01g007410.1	48.7798	up	40.6366	up	21.3912	up	CYP81D5; electron carrier/ heme binding / iron ion binding / monooxygenase/ oxygen binding
Sb10g027070.1	48.1163	up	59.6024	up	17.464	up
Sb01g003460.1	37.8467	up	9.09173	up	8.74019	up
Sb02g034840.1	34.8601	up	21.985	up	10.8034	up	AAA-type ATPase family protein
Sb07g020420.1	33.1508	up	12.5655	up	37.0457	up	CYP81H1; electron carrier/ heme binding / iron ion binding / monooxygenase/ oxygen binding
Sb05g000480.1	29.5182	up	5.32082	up	14.354	up	myb family transcription factor
Sb02g025150.1	28.877	up	10.0494	up	7.51638	up
Sb01g038050.1	26.9382	up	57.0879	up	20.7857	up	short-chain dehydrogenase/reductase (SDR) family protein
Sb01g014050.1	25.8814	down	163.444	down	16.6088	down	nodulin MtN21 family protein
Sb06g033850.1	24.2447	down	8.73605	down	9.72139	down	peroxidase 12 (PER12) (P12) (PRXR6)
Sb01g036310.1	23.5996	up	41.3344	up	25.9103	up	acid phosphatase class B family protein
Sb05g026710.1	22.477	down	4.53576	down	6.06571	down	O-methyltransferase family 2 protein
Sb04g022670.1	22.2445	up	9.19619	up	21.7444	up	pentatricopeptide (PPR) repeat-containing protein
Sb02g043430.1	20.3522	up	4.05238	up	6.20056	up	pentatricopeptide (PPR) repeat-containing protein
Sb02g037060.1	20.038	up	9.87618	up	11.7769	up	unknown protein
Sb09g027830.1	19.6159	down	8.60092	down	6.8732	down	MATE efflux family protein
Sb01g032580.1	19.2121	down	2.63763	down	2.72995	down	LBD40 (LOB DOMAIN-CONTAINING PROTEIN 40)
Sb05g000700.1	19.1794	up	7.44262	up	2.6839	up
Sb01g004310.1	18.9468	down	37.5006	down	6.18797	down	SMT1 (STEROL METHYLTRANSFERASE 1); sterol 24-C-methyltransferase
Sb01g014920.1	18.8573	up	14.5589	up	21.205	up
Sb05g023480.1	18.4602	up	25.043	up	9.44666	up	zinc knuckle (CCHC-type) family protein
Sb02g033580.1	18.4212	up	52.8598	up	21.1674	up	AtUGT85A2 (UDP-glucosyl transferase 85A2); UDP-glycosyltransferase/ glucuronosyltransferase/ transferase, transferring glycosyl groups
Sb02g038425.1	18.2054	up	31.6529	up	20.7669	up	RPM1 (RESISTANCE TO P. SYRINGAE PV MACULICOLA 1); nucleotide binding / protein binding
Sb01g004300.1	18.1225	down	43.7596	down	6.50772	down	SMT1 (STEROL METHYLTRANSFERASE 1); sterol 24-C-methyltransferase
Sb05g026730.1	18.0481	down	4.13673	down	5.28556	down	O-methyltransferase family 2 protein
Sb02g024765.1	17.9535	up	17.5255	up	10.3322	up	WRKY40; transcription factor
Sb03g005760.2	17.8998	down	7.5386	down	3.19673	down
Sb04g023000.1	17.5054	up	22.9442	up	27.6364	up	MO1 (MONOOXYGENASE 1); electron carrier/ oxidoreductase
Sb04g023730.1	16.6893	down	3.08994	down	8.05196	down	ethylene insensitive 3 family protein
Sb03g039480.2	16.517	up	6.52591	up	7.05217	up
Sb06g032320.1	16.2312	up	7.6617	up	8.81597	up	RD21 (responsive to dehydration 21); cysteine-type endopeptidase/ cysteine-type peptidase
Sb03g013430.1	15.827	up	4.2506	up	7.66725	up	lectin protein kinase, putative
Sb03g039480.1	15.4689	up	5.91788	up	6.91424	up	TPI (TRIOSEPHOSPHATE ISOMERASE); triose-phosphate isomerase
Sb01g007230.1	15.1409	up	4.92116	up	7.50278	up	peroxidase, putative
Sb03g037180.1	14.8995	up	27.3908	up	7.3635	up	ATP-binding region, ATPase-like domain-containing protein
Sb02g003260.1	14.8965	up	14.6287	up	21.7953	up	unknown protein
Sb01g009250.1	14.8603	up	14.1572	up	9.76307	up	unknown protein
Sb01g017500.1	14.788	down	9.18938	down	6.37163	down
Sb02g034530.1	14.7692	up	19.6183	up	13.3791	up
Sb04g024400.1	14.6258	down	8.92948	down	2.43294	down
Sb09g029320.1	14.3256	down	3.99045	down	4.90375	down
Sb06g032610.1	14.2968	up	14.1417	up	12.5553	up	uracil DNA glycosylase family protein
Sb01g001160.1	14.1266	up	11.0283	up	9.29428	up	CYP71B23; electron carrier/ heme binding / iron ion binding / monooxygenase/ oxygen binding
Sb01g023950.2	14.0651	down	15.8139	down	6.71813	down
Sb04g033540.1	13.8493	up	22.67	up	20.9762	up
Sb09g024230.1	13.8214	up	17.7301	up	6.78085	up	cysteine protease inhibitor, putative / cystatin, putative
Sb07g028650.1	13.6936	up	4.70885	up	6.23305	up	unknown protein
Sb09g014430.1	13.5551	up	5.40387	up	6.93567	up	CPN60A (CHAPERONIN-60ALPHA); ATP binding / protein binding
Sb01g046750.1	13.4127	up	6.65125	up	5.46906	up	armadillo/beta-catenin repeat family protein / kinesin motor family protein
Sb05g019826.1	13.2246	up	3.37475	up	2.23887	up	TT4 (TRANSPARENT TESTA 4); naringenin-chalcone synthase
Sb10g000320.1	12.7944	up	7.45207	up	7.55446	up	zinc finger (B-box type) family protein
Sb05g024100.1	12.6719	down	3.60516	down	3.47677	down	jacalin lectin family protein
Sb04g007840.1	12.5507	up	7.47004	up	3.68122	up	EIF4A1 (EUKARYOTIC TRANSLATION INITIATION FACTOR 4A1); ATP-dependent helicase/ translation initiation factor
Sb05g024100.2	12.4796	down	5.13296	down	3.90466	down
Sb05g024940.1	12.3594	up	5.59584	up	11.723	up	disease resistance-responsive family protein
Sb07g003000.1	12.3562	up	14.1119	up	6.59654	up	CYP71B34; electron carrier/ heme binding / iron ion binding / monooxygenase/ oxygen binding
Sb10g002980.1	12.3198	up	10.0665	up	6.02447	up
Sb08g001245.1	12.2672	down	5.28711	down	7.15851	down	O-methyltransferase family 2 protein
Sb05g024290.1	12.2089	up	5.20034	up	12.4976	up
Sb05g024810.1	12.1992	up	4.72637	up	11.9029	up	serpin, putative / serine protease inhibitor, putative
Sb05g024950.1	12.1977	up	8.91395	up	10.1818	up
Sb05g024960.1	12.0962	up	9.00803	up	11.9331	up
Sb09g028480.1	11.74	up	23.9466	up	11.4841	up	FLA13 (FASCICLIN-LIKE ARABINOGALACTAN PROTEIN 13 PRECURSOR)
Sb04g025640.1	11.7343	down	6.63987	down	6.5649	down	WAK5 (WALL ASSOCIATED KINASE 5); kinase/ protein serine/threonine kinase
Sb05g024370.1	11.6293	up	13.2413	up	19.3451	up	ATBPM1 (BTB-POZ and MATH domain 1); protein binding
Sb02g003820.1	11.554	up	8.10685	up	6.30027	up	JMT (JASMONIC ACID CARBOXYL METHYLTRANSFERASE); jasmonate O-methyltransferase
Sb02g025170.1	11.4803	up	11.9484	up	12.3248	up
Sb01g026770.1	11.3587	up	11.6202	up	11.2744	up	hAT dimerisation domain-containing protein
Sb07g027920.1	11.3413	up	8.41718	up	8.40337	up	leucine-rich repeat transmembrane protein kinase, putative
Sb03g013050.1	11.2346	down	8.05049	down	6.07343	down	transcription factor
Sb03g040840.1	11.1876	up	21.7827	up	7.22419	up	UDP-glucoronosyl/UDP-glucosyl transferase family protein
Sb01g050285.1	11.1403	up	10.3166	up	15.6763	up
Sb08g016680.1	10.8683	up	17.8739	up	14.9825	up
Sb01g039860.1	10.5937	up	8.17464	up	11.3139	up	unknown protein
Sb01g040690.1	10.5315	up	6.76829	up	2.05893	up	ankyrin repeat family protein
Sb05g026580.1	10.4711	down	6.60374	down	5.446	down	GPAT2 (GLYCEROL-3-PHOSPHATE ACYLTRANSFERASE 2); acyltransferase
Sb10g023955.1	10.3848	up	5.42624	up	6.03413	up	MLO13 (MILDEW RESISTANCE LOCUS O 13); calmodulin binding
Sb04g020460.1	10.2386	up	6.80176	up	7.71571	up	cytosol aminopeptidase
Sb02g013110.1	10.2348	down	21.2276	down	6.11019	down
Sb04g019550.1	10.2132	up	9.13007	up	21.7753	up	disease resistance-responsive family protein
Sb10g025150.1	10.0508	up	10.0621	up	6.95092	up	unknown protein
Sb04g036900.1	9.92851	down	11.0585	down	2.7394	down	O-methyltransferase family 2 protein
Sb04g030840.1	9.91767	up	10.8012	up	9.93689	up	CDC20.1; signal transducer
Sb02g025675.1	9.86901	up	5.07898	up	6.7878	up	unknown protein
Sb03g035800.1	9.85886	down	10.0972	down	9.29486	down	tyrosine decarboxylase, putative
Sb10g028360.2	9.79607	up	6.71369	up	5.66143	up
Sb02g035010.1	9.78126	up	4.62088	up	4.50374	up	unknown protein
Sb07g023200.1	9.68645	down	2.54905	down	4.66894	down	PLA2A (PHOSPHOLIPASE A 2A); lipase/ nutrient reservoir
Sb01g008990.1	9.65685	up	10.1468	up	5.26526	up	unknown protein
Sb05g023980.1	9.64364	down	8.01321	down	3.68045	down	lectin protein kinase, putative
Sb03g025630.1	9.58402	down	3.69621	down	2.8491	down	PR5K; kinase/ transmembrane receptor protein serine/threonine kinase
Sb04g023020.1	9.56496	up	15.229	up	4.88047	up	MO1 (MONOOXYGENASE 1); electron carrier/ oxidoreductase
Sb06g025800.1	9.53888	up	9.03836	up	11.6357	up
Sb02g030560.1	9.52988	up	7.24815	up	7.64115	up	HpcH/HpaI aldolase family protein
Sb09g027610.1	9.43788	down	2.64352	down	4.92746	down	ATP binding / kinase/ protein kinase/ protein serine/threonine kinase/ protein tyrosine kinase
Sb06g017270.1	9.35286	up	3.98445	up	4.38632	up	unknown protein
Sb05g022050.1	9.32376	up	4.46116	up	4.48337	up	CYP71B34; electron carrier/ heme binding / iron ion binding / monooxygenase/ oxygen binding
Sb03g005840.1	9.30287	down	6.92152	down	3.09011	down	HCT (HYDROXYCINNAMOYL-COA SHIKIMATE/QUINATE HYDROXYCINNAMOYL TRANSFERASE); quinate O-hydroxycinnamoyltransferase/ shikimate O-hydroxycinnamoyltransferase/ transferase
Sb02g005810.1	9.28833	up	6.83053	up	2.04533	up	ATERF15 (Ethylene-responsive element binding factor 15); DNA binding / transcription activator/ transcription factor
Sb02g038140.1	9.19891	down	3.34298	down	5.59129	down	binding / catalytic/ oxidoreductase
Sb02g025850.1	8.92702	down	6.1651	down	3.56952	down	TT7 (TRANSPARENT TESTA 7); flavonoid 3\'-monooxygenase/ oxygen binding
Sb05g021610.1	8.85787	up	9.32314	up	7.78427	up	aminotransferase, putative
Sb05g024980.1	8.8515	up	8.09141	up	6.48183	up
Sb10g024110.1	8.73832	up	12.7193	up	10.0693	up	basic helix-loop-helix (bHLH) family protein
Sb06g014930.1	8.68372	down	2.17866	down	3.90301	down	HAK5 (HIGH AFFINITY K+ TRANSPORTER 5); potassium ion transmembrane transporter/ potassium:sodium symporter
Sb02g039163.1	8.62995	up	8.38581	up	20.7605	up	unknown protein
Sb03g004125.1	8.61364	up	6.89573	up	8.31059	up	pentatricopeptide (PPR) repeat-containing protein
Sb09g021770.1	8.58549	up	6.60743	up	5.70455	up	myb family transcription factor
Sb06g031200.1	8.47104	down	2.14034	down	3.63753	down	unknown protein
Sb01g031660.1	8.4054	down	4.63608	down	2.53472	down	PPDK (pyruvate orthophosphate dikinase); kinase/ pyruvate, phosphate dikinase
Sb04g038400.1	8.39457	up	6.87048	up	4.73863	up	unknown protein
Sb10g025870.1	8.34082	up	21.4489	up	17.5872	up	HHP2 (HEPTAHELICAL TRANSMEMBRANE PROTEIN2); receptor
Sb06g017090.1	8.31567	up	3.5046	up	2.77759	up	unknown protein
Sb03g002330.1	8.204	up	8.97315	up	5.76533	up	CAD1 (CADMIUM SENSITIVE 1); cadmium ion binding / copper ion binding / glutathione gamma-glutamylcysteinyltransferase
Sb07g019850.1	8.19299	up	4.69316	up	11.5394	up	SUVH6; methyl-CpG binding / methyl-CpNpG binding / methyl-CpNpN binding / methyltransferase
Sb03g040180.1	8.12979	down	4.98904	down	7.07898	down	transferase family protein
Sb06g030150.1	8.10039	up	6.79589	up	2.25827	up
Sb09g030490.1	8.0992	up	2.67671	up	3.57416	up	hydrolase, alpha/beta fold family protein
Sb07g028900.1	8.09616	up	7.13393	up	2.1106	up	AtbZIP58 (Arabidopsis thaliana basic leucine-zipper 58); DNA binding / protein heterodimerization/ protein homodimerization/ transcription factor
Sb08g006700.1	8.07154	down	10.9442	down	4.04112	down
Sb01g007395.1	8.04564	up	4.9989	up	5.54029	up	cytochrome P450, putative
Sb10g008590.1	8.04344	up	8.41739	up	10.9195	up	HhH-GPD base excision DNA repair protein-related
Sb04g023200.1	8.04107	up	3.27524	up	3.37015	up	kelch repeat-containing F-box family protein
Sb09g001743.1	7.99547	down	6.31185	down	2.99158	down	LYM2 (LYSM DOMAIN GPI-ANCHORED PROTEIN 2 PRECURSOR)
Sb01g008980.1	7.97807	up	10.3628	up	7.4392	up	unknown protein
Sb03g002900.1	7.95805	up	4.09259	up	3.67482	up	RAP
Sb09g023190.1	7.9526	up	6.7201	up	3.31715	up	AP2 domain-containing transcription factor, putative
Sb01g047050.1	7.89691	up	3.9404	up	3.71467	up	unknown protein
Sb02g038430.1	7.86086	up	5.06245	up	6.24249	up	pentatricopeptide (PPR) repeat-containing protein
Sb07g024700.1	7.85019	down	5.05312	down	6.41639	down	unknown protein
Sb08g022390.1	7.79136	down	2.87588	down	5.84398	down	ATOSM34 (osmotin 34)
Sb01g005720.1	7.78556	up	20.3492	up	3.97971	up	hydrolase
Sb04g023900.1	7.77033	down	3.84903	down	4.65863	down	GALT1 (GALACTOSYLTRANSFERASE1); UDP-galactose:N-glycan beta-1,3-galactosyltransferase/ transferase, transferring glycosyl groups / transferase, transferring hexosyl groups
Sb03g005166.1	7.75665	up	3.79553	up	6.14087	up	AERO1 (Arabidopsis endoplasmic reticulum oxidoreductins 1); FAD binding / electron carrier/ oxidoreductase, acting on sulfur group of donors, disulfide as acceptor / protein binding
Sb09g025390.1	7.75211	up	29.6953	up	13.6205	up	unknown protein
Sb04g022730.1	7.74254	up	4.58035	up	4.71107	up	T-complex protein 11
Sb02g027540.1	7.72474	up	3.97329	up	4.83463	up	FAR1 (FATTY ACID REDUCTASE 1); fatty acyl-CoA reductase (alcohol-forming)/ oxidoreductase, acting on the CH-CH group of donors
Sb09g019490.1	7.69383	up	5.72435	up	5.18977	up	unknown protein
Sb03g009110.1	7.64262	down	3.39759	down	4.77019	down	transferase, transferring glycosyl groups
Sb06g028240.1	7.63568	up	3.04625	up	3.01436	up	CAD9 (CINNAMYL ALCOHOL DEHYDROGENASE 9); binding / catalytic/ oxidoreductase/ zinc ion binding
Sb06g014330.1	7.62551	down	2.19638	down	3.53791	down	unknown protein
Sb02g043750.1	7.61561	up	6.5499	up	7.48958	up	transcription coactivator
Sb01g023950.1	7.60091	down	7.62685	down	5.28279	down	transporter-related
Sb02g002490.1	7.58584	up	6.05996	up	2.03344	up	BPM2 (BTB-POZ AND MATH DOMAIN 2); protein binding
Sb03g039430.1	7.5756	down	3.5831	down	3.01809	down
Sb03g025650.1	7.56318	down	4.15702	down	3.51808	down	disease resistance family protein
Sb03g039210.1	7.55411	up	8.40999	up	9.73097	up	unknown protein
Sb08g018160.1	7.5293	up	11.4694	up	4.75305	up	PRL (PROLIFERA); ATP binding / DNA binding / DNA-dependent ATPase/ nucleoside-triphosphatase/ nucleotide binding
Sb06g018960.1	7.49224	down	3.4961	down	5.20723	down	amino acid transporter family protein
Sb03g039990.1	7.42245	up	3.72881	up	3.75881	up	SOUL-1; binding
Sb07g003290.1	7.41177	up	3.99241	up	3.6149	up	zinc finger (C3HC4-type RING finger) family protein
Sb09g004650.1	7.39884	down	9.70568	down	8.24541	down	RCI3 (RARE COLD INDUCIBLE GENE 3); peroxidase
Sb01g017680.1	7.38079	up	5.42711	up	3.70092	up	heavy-metal-associated domain-containing protein
Sb04g023830.1	7.37688	down	7.04534	down	4.4644	down	aldose 1-epimerase family protein
Sb02g025340.1	7.34411	down	2.01848	down	3.32554	down	ATGLR2.9; intracellular ligand-gated ion channel
Sb04g009620.2	7.30351	up	2.88566	up	3.6806	up
Sb06g016390.1	7.27542	down	23.408	down	5.43316	down
Sb10g001920.1	7.27082	down	3.81548	down	3.98713	down	CYP704A2; electron carrier/ heme binding / iron ion binding / monooxygenase/ oxygen binding
Sb06g028730.1	7.26974	up	6.24132	up	3.96398	up	DNA binding
Sb02g025700.1	7.26276	up	4.98369	up	5.51673	up	CPN20 (CHAPERONIN 20); calmodulin binding
Sb05g024760.1	7.25299	up	8.16804	up	5.97433	up	BPM3; protein binding
Sb03g005430.1	7.23779	up	6.31272	up	19.8906	up
Sb07g019160.1	7.23044	down	2.24971	down	2.28351	down	unknown protein
Sb09g024690.1	7.22807	up	4.18718	up	5.18485	up	scarecrow transcription factor family protein
Sb02g001370.1	7.18018	down	2.15846	down	3.32536	down	unknown protein
Sb10g030510.1	7.15793	down	5.30913	down	12.9139	down	SEN1 (SENESCENCE 1)
Sb01g036480.1	7.15052	up	3.08592	up	4.55141	up	ATGH9A1 (ARABIDOPSIS THALIANA GLYCOSYL HYDROLASE 9A1); cellulase/ hydrolase, hydrolyzing O-glycosyl compounds
Sb03g013060.1	7.07309	up	5.68255	up	4.77446	up	ATABC1 (ARABIDOPSIS THALIANA ABC TRANSPORTER 1); transporter
Sb05g022100.1	7.06353	up	5.983	up	2.38192	up
Sb08g006380.1	7.04903	up	2.84658	up	3.45489	up	pentatricopeptide (PPR) repeat-containing protein
Sb03g033900.1	7.04268	down	7.08001	down	5.89933	down	unknown protein
Sb05g023870.1	7.03353	up	5.31436	up	4.1948	up	RNA recognition motif (RRM)-containing protein
Sb10g013313.1	7.02354	down	8.09929	down	3.07647	down	WBC11 (WHITE-BROWN COMPLEX HOMOLOG PROTEIN 11); ATPase, coupled to transmembrane movement of substances / fatty acid transporter
Sb10g003550.1	7.02326	up	11.3046	up	6.46078	up	unknown protein
Sb02g030800.1	7.01861	up	5.84893	up	2.12328	up
Sb02g010250.1	7.01818	down	5.92204	down	2.64884	down	flavin-containing monooxygenase / FMO (YUCCA3)
Sb04g037300.1	7.00895	up	6.69477	up	3.75541	up	CYP97A3 (CYTOCHROME P450-TYPE MONOOXYGENASE 97A3); carotene beta-ring hydroxylase/ oxygen binding
Sb10g007690.1	6.96521	down	6.308	down	5.91388	down	EXO (EXORDIUM)
Sb09g025440.1	6.96369	up	2.65352	up	7.63231	up	unknown protein
Sb01g001470.2	6.96011	up	7.47272	up	6.59162	up
Sb10g008890.1	6.94764	down	2.3529	down	2.37632	down	U-box domain-containing protein
Sb04g028800.1	6.93831	up	6.78123	up	5.02463	up
Sb02g028950.1	6.9344	down	4.39372	down	3.02727	down
Sb10g010350.1	6.93432	down	2.65186	down	2.89341	down	unknown protein
Sb02g008730.1	6.91621	up	9.15625	up	5.09097	up	nucleic acid binding
Sb05g005600.1	6.89962	down	8.41052	down	4.56325	down
Sb10g008320.1	6.89349	down	4.97408	down	3.07647	down	sodium:solute symporter family protein
Sb01g047940.1	6.88989	up	6.9542	up	2.76244	up	bHLH093 (beta HLH protein 93); DNA binding / transcription factor
Sb03g046400.1	6.88599	up	5.9104	up	2.14129	up	lipase class 3 family protein
Sb04g009710.1	6.87726	up	3.45945	up	3.76919	up	unknown protein
Sb01g037700.1	6.85684	up	5.59884	up	2.0453	up	unknown protein
Sb09g018910.1	6.85418	up	7.68058	up	14.8849	up	ATCHX20 (CATION/H+ EXCHANGER 20); monovalent cation:proton antiporter/ sodium:hydrogen antiporter
Sb04g033000.1	6.85407	up	5.42336	up	5.74739	up	hydroxyproline-rich glycoprotein family protein
Sb09g010000.1	6.85172	up	5.32036	up	3.46611	up	PTAC16 (PLASTID TRANSCRIPTIONALLY ACTIVE 16); binding / catalytic
Sb07g004550.1	6.84918	up	6.56498	up	3.19405	up	vacuolar ATP synthase subunit D (VATD) / V-ATPase D subunit / vacuolar proton pump D subunit (VATPD)
Sb02g035150.1	6.84426	down	2.25222	down	3.03976	down	ICL (ISOCITRATE LYASE); catalytic/ isocitrate lyase
Sb07g005480.1	6.83214	up	5.58336	up	3.80136	up
Sb01g001470.1	6.82851	up	6.72782	up	6.79329	up	pirin, putative
Sb01g006425.1	6.82382	up	6.68663	up	6.59187	up
Sb09g026250.1	6.80539	up	10.9151	up	7.85922	up	UDP-glucoronosyl/UDP-glucosyl transferase family protein
Sb02g026670.1	6.7941	up	6.86857	up	4.78922	up	calmodulin-related protein, putative
Sb02g023300.1	6.78489	up	4.2528	up	11.0005	up	PMZ; zinc ion binding
Sb10g025230.1	6.7741	down	3.87295	down	3.34852	down	HHP1 (HEPTAHELICAL TRANSMEMBRANE PROTEIN1); receptor
Sb04g033550.1	6.76243	up	4.56579	up	2.0616	up	auxin-responsive protein-related
Sb06g024450.1	6.74628	up	7.33054	up	8.12935	up	hydroxyproline-rich glycoprotein family protein
Sb01g030600.1	6.73441	down	3.34483	down	3.56766	down	proline-rich family protein
Sb05g021280.1	6.71994	down	11.0353	down	3.91886	down
Sb04g021480.1	6.68909	down	2.205	down	5.7137	down	unknown protein
Sb02g007350.1	6.66233	down	2.10381	down	2.61484	down	unknown protein
Sb08g009550.1	6.65238	down	3.97551	down	2.91733	down	SEC14 cytosolic factor family protein / phosphoglyceride transfer family protein
Sb10g009750.1	6.63952	up	3.55131	up	4.18406	up
Sb04g005330.1	6.63416	down	6.5818	down	4.45728	down	CER3 (ECERIFERUM 3); binding / catalytic/ iron ion binding / oxidoreductase
Sb01g038640.1	6.59778	up	6.70432	up	7.71432	up	IRX9 (IRREGULAR XYLEM 9); transferase, transferring glycosyl groups / xylosyltransferase
Sb01g042230.1	6.56156	down	5.51197	down	3.25726	down	protein kinase family protein / peptidoglycan-binding LysM domain-containing protein
Sb03g027440.1	6.5494	down	2.58963	down	3.51549	down	PDR12 (PLEIOTROPIC DRUG RESISTANCE 12); ATPase, coupled to transmembrane movement of substances
Sb08g006390.1	6.4739	up	2.25159	up	3.29334	up	protein kinase family protein
Sb03g006600.1	6.46733	down	11.3351	down	3.50541	down
Sb01g003590.1	6.45972	down	2.74602	down	6.54934	down	unknown protein
Sb04g005740.1	6.44764	down	6.95565	down	6.8126	down	CYP71B25; electron carrier/ heme binding / iron ion binding / monooxygenase/ oxygen binding
Sb06g031020.1	6.44269	down	5.18721	down	5.01365	down	ENDO 2 (endonuclease 2); T/G mismatch-specific endonuclease/ endonuclease/ nucleic acid binding / single-stranded DNA specific endodeoxyribonuclease
Sb06g002180.1	6.43075	up	13.661	up	3.51885	up	UGT74F2 (UDP-GLUCOSYLTRANSFERASE 74F2); UDP-glucose:4-aminobenzoate acylglucosyltransferase/ UDP-glucosyltransferase/ UDP-glycosyltransferase/ transferase, transferring glycosyl groups / transferase, transferring hexosyl groups
Sb08g023200.1	6.41724	up	5.79845	up	4.54169	up	transcriptional factor B3 family protein
Sb10g028310.1	6.37181	up	12.1375	up	6.69332	up	zinc finger (C2H2 type) family protein
Sb10g030150.2	6.3563	up	5.50433	up	6.49177	up
Sb10g010380.1	6.35581	down	2.02246	down	2.93695	down	unknown protein
Sb01g006950.1	6.30216	up	7.53018	up	4.86672	up	integral membrane protein, putative
Sb06g000930.1	6.28873	down	3.76756	down	3.97712	down	unknown protein
Sb08g006490.1	6.28432	up	4.97601	up	2.24999	up	AtHB31 (ARABIDOPSIS THALIANA HOMEOBOX PROTEIN 31); DNA binding / transcription factor
Sb02g043530.1	6.27668	up	8.51338	up	7.11455	up	ASD1 (ALPHA-L-ARABINOFURANOSIDASE 1); alpha-N-arabinofuranosidase/ hydrolase, acting on glycosyl bonds / xylan 1,4-beta-xylosidase
Sb09g006440.1	6.27643	up	3.35243	up	4.038	up	pentatricopeptide (PPR) repeat-containing protein
Sb04g037880.1	6.2659	down	6.45817	down	4.11343	down	DNA-binding family protein
Sb01g046620.1	6.24504	down	3.23746	down	2.59336	down	ABC transporter family protein
Sb03g012530.1	6.24495	down	2.87118	down	3.09318	down	unknown protein
Sb04g027470.1	6.23816	up	4.94017	up	3.99358	up	UGT85A1; UDP-glycosyltransferase/ cis-zeatin O-beta-D-glucosyltransferase/ glucuronosyltransferase/ trans-zeatin O-beta-D-glucosyltransferase/ transferase, transferring glycosyl groups / transferase, transferring hexosyl groups
Sb08g021153.1	6.22759	down	3.17168	down	2.62202	down	protein kinase family protein
Sb06g019750.1	6.21928	down	9.59676	down	4.50387	down	leucine-rich repeat family protein
Sb04g022510.1	6.19712	up	8.76386	up	12.0016	up	pentatricopeptide (PPR) repeat-containing protein
Sb09g030570.1	6.1956	down	3.77823	down	3.35735	down	unknown protein
Sb01g047850.1	6.19271	up	6.83656	up	3.66786	up	aconitate hydratase, cytoplasmic, putative / citrate hydro-lyase/aconitase, putative
Sb04g008660.1	6.18812	down	3.22832	down	2.55315	down	MEE62 (maternal effect embryo arrest 62); ATP binding / protein binding / protein kinase/ protein serine/threonine kinase/ protein tyrosine kinase
Sb04g029720.1	6.15891	up	5.97082	up	5.57389	up	ATBAG5 (ARABIDOPSIS THALIANA BCL-2-ASSOCIATED ATHANOGENE 5); protein binding
Sb03g042190.1	6.15543	up	9.03944	up	8.43407	up	unknown protein
Sb02g012400.1	6.12267	down	7.90246	down	3.43562	down	protein kinase family protein / U-box domain-containing protein
Sb06g020600.1	6.1218	down	7.13961	down	3.57728	down	YBR159; ketoreductase/ oxidoreductase
Sb08g021130.1	6.11386	down	4.85221	down	3.95503	down	protein kinase family protein
Sb04g002910.1	6.10998	up	5.9997	up	4.463	up
Sb10g009230.1	6.10468	up	7.38654	up	8.10659	up	EMB2656 (EMBRYO DEFECTIVE 2656); binding
Sb06g019150.1	6.03296	up	5.72833	up	5.90444	up	VIT1 (vacuolar iron transporter 1); iron ion transmembrane transporter
Sb08g022410.1	5.99618	down	2.81138	down	4.23076	down	ATOSM34 (osmotin 34)
Sb03g007760.1	5.99549	up	7.63826	up	4.38542	up	ABC transporter family protein
Sb01g033660.1	5.99528	down	3.34552	down	4.52655	down	integral membrane family protein / nodulin MtN21-related
Sb04g027020.1	5.99085	up	4.41104	up	4.21193	up	GRAM domain-containing protein / ABA-responsive protein-related
Sb02g024710.1	5.98407	up	5.45748	up	2.1039	up
Sb10g026270.1	5.97961	up	4.28179	up	3.44558	up	unknown protein
Sb03g037170.1	5.97831	up	3.90887	up	2.83604	up	unknown protein
Sb04g007210.1	5.97019	up	7.52154	up	5.33958	up	UDP-glucoronosyl/UDP-glucosyl transferase family protein
Sb03g003210.1	5.95612	up	3.943	up	3.1443	up	electron carrier/ oxidoreductase
Sb10g002340.1	5.95519	up	5.67088	up	2.9097	up
Sb09g015930.1	5.94642	up	5.04132	up	3.63332	up	SEC14 cytosolic factor family protein / phosphoglyceride transfer family protein
Sb04g008780.1	5.93747	up	8.09141	up	5.22567	up	KAT1 (POTASSIUM CHANNEL IN ARABIDOPSIS THALIANA 1); cyclic nucleotide binding / inward rectifier potassium channel
Sb04g001310.1	5.92464	up	2.57441	up	2.81033	up	immunophilin / FKBP-type peptidyl-prolyl cis-trans isomerase family protein
Sb10g009290.1	5.9199	up	2.80125	up	2.6048	up	TSO2 (TSO meaning \'ugly\' in Chinese); oxidoreductase/ ribonucleoside-diphosphate reductase/ transition metal ion binding
Sb04g005380.1	5.90879	up	13.6669	up	5.2274	up	AtTLP8 (TUBBY LIKE PROTEIN 8); transcription factor
Sb06g018650.1	5.90752	up	4.184	up	2.18378	up
Sb06g028510.1	5.89384	up	3.92113	up	4.69527	up	AGO2 (argonaute 2); nucleic acid binding
Sb06g029320.1	5.87572	up	3.19369	up	32.7296	up
Sb04g027465.1	5.85464	up	4.89163	up	6.65387	up	FHY3 (FAR-RED ELONGATED HYPOCOTYLS 3); transcription activator/ transcription factor
Sb03g026630.1	5.77743	down	2.69723	down	5.48962	down	AGP22 (ARABINOGALACTAN PROTEIN 22)
Sb04g036840.1	5.76755	up	6.52506	up	4.79013	up	AtPP2-B1 (Phloem protein 2-B1); carbohydrate binding
Sb01g046180.1	5.74423	up	4.44766	up	3.36058	up	DRD1 (DEFECTIVE IN RNA-DIRECTED DNA METHYLATION 1); ATP binding / DNA binding / helicase/ nucleic acid binding
Sb07g001405.1	5.74147	up	6.29027	up	2.27334	up
Sb04g028740.1	5.72781	up	6.41318	up	5.76119	up	caleosin-related family protein
Sb03g032920.1	5.72588	up	5.40508	up	4.02588	up	violaxanthin de-epoxidase-related
Sb08g017120.1	5.72452	up	5.38006	up	5.47254	up	glutaredoxin family protein
Sb05g001340.1	5.69749	down	5.1854	down	6.08947	down	unknown protein
Sb07g023780.1	5.69468	down	4.37683	down	4.39434	down	carbohydrate transmembrane transporter/ phosphate transmembrane transporter/ sugar:hydrogen symporter
Sb03g027395.1	5.6926	up	2.09398	up	7.09898	up	CRR21 (chlororespiratory reduction 21)
Sb01g027450.1	5.69145	up	12.0717	up	6.3521	up
Sb09g027540.1	5.68293	down	5.20251	down	4.73795	down	LPP2 (LIPID PHOSPHATE PHOSPHATASE 2); acid phosphatase/ phosphatidate phosphatase
Sb09g004170.1	5.68028	up	8.8897	up	7.14652	up	inositol monophosphatase family protein
Sb06g029080.1	5.66439	up	4.84863	up	4.7682	up	unknown protein
Sb02g029530.1	5.65969	down	10.0885	down	6.99653	down	basic helix-loop-helix (bHLH) family protein
Sb02g042310.1	5.64358	up	5.1203	up	5.53585	up	lipase class 3 family protein
Sb07g028560.1	5.61847	up	3.74316	up	5.78343	up	SEC14 cytosolic factor, putative / phosphoglyceride transfer protein, putative
Sb06g029900.1	5.59478	down	3.60215	down	8.85452	down	wound-responsive protein, putative
Sb06g021890.1	5.58684	up	4.02179	up	3.44016	up	SKIP2 (SKP1/ASK1 INTERACTING PROTEIN 2); ubiquitin-protein ligase
Sb08g022370.1	5.57887	down	3.15976	down	5.02207	down	ATOSM34 (osmotin 34)
Sb09g019730.1	5.56612	up	2.0288	up	2.96009	up	unknown protein
Sb04g034500.1	5.51087	up	8.05422	up	5.57469	up	tyrosine specific protein phosphatase family protein
Sb03g040620.1	5.49137	down	6.12469	down	2.64058	down	RLK1 (RECEPTOR-LIKE PROTEIN KINASE 1); ATP binding / carbohydrate binding / kinase/ protein kinase/ protein serine/threonine kinase/ protein tyrosine kinase/ sugar binding
Sb03g038510.1	5.48231	down	3.14981	down	3.49329	down	WRKY33; transcription factor
Sb06g026310.1	5.47867	up	3.83223	up	2.92383	up	BRH1 (BRASSINOSTEROID-RESPONSIVE RING-H2); protein binding / zinc ion binding
Sb08g016200.1	5.47032	down	5.72989	down	4.15436	down	CYP71B23; electron carrier/ heme binding / iron ion binding / monooxygenase/ oxygen binding
Sb08g017160.1	5.46549	up	4.18302	up	5.02745	up	glutaredoxin family protein
Sb09g027950.1	5.45576	down	4.03704	down	3.43068	down	unknown protein
Sb01g049680.1	5.447	down	5.16475	down	7.45892	down	AAA-type ATPase family protein
Sb04g009910.1	5.42257	up	2.58381	up	4.01844	up	lectin protein kinase, putative
Sb04g036455.1	5.41765	up	3.19044	up	6.2531	up	proline-rich family protein
Sb03g044580.1	5.41044	up	3.31766	up	4.08919	up	SUVH4 (SU(VAR)3-9 HOMOLOG 4); double-stranded methylated DNA binding / histone methyltransferase(H3-K9 specific) / methyl-CpG binding / methyl-CpNpG binding / methyl-CpNpN binding
Sb07g009390.1	5.38054	down	12.2984	down	9.1099	down	CYP96A1; electron carrier/ heme binding / iron ion binding / monooxygenase/ oxygen binding
Sb01g041360.1	5.34562	up	5.94544	up	4.023	up
Sb08g022450.1	5.33206	down	2.44651	down	3.18568	down	ATOSM34 (osmotin 34)
Sb05g001190.1	5.32106	up	4.10116	up	2.84149	up	CYP716A1; electron carrier/ heme binding / iron ion binding / monooxygenase/ oxygen binding
Sb04g036240.1	5.32025	up	4.98155	up	4.16132	up	MGD2; 1,2-diacylglycerol 3-beta-galactosyltransferase/ UDP-galactosyltransferase/ transferase, transferring glycosyl groups
Sb09g027055.1	5.30289	up	2.38472	up	2.7939	up	jacalin lectin family protein
Sb08g017800.1	5.29916	down	3.82642	down	3.34309	down	calmodulin-binding protein
Sb09g018780.1	5.28344	down	5.40702	down	4.36718	down	N-acetyltransferase
Sb01g041280.1	5.28189	up	9.46715	up	3.52707	up	pathogenesis-related thaumatin family protein
Sb01g048900.1	5.27045	up	6.50887	up	5.29225	up
Sb06g025990.1	5.26477	down	3.53988	down	2.03992	down	CYP704A2; electron carrier/ heme binding / iron ion binding / monooxygenase/ oxygen binding
Sb03g041520.1	5.25187	up	9.39146	up	7.83813	up	RNA recognition motif (RRM)-containing protein
Sb03g046700.1	5.2474	up	3.92463	up	4.26805	up	protein binding / zinc ion binding
Sb03g031990.1	5.23869	down	4.1424	down	2.26668	down	ABCB4 (ATP BINDING CASSETTE SUBFAMILY B4); ATPase, coupled to transmembrane movement of substances / xenobiotic-transporting ATPase
Sb08g018340.1	5.23716	down	4.79647	down	3.05051	down	metallopeptidase M24 family protein
Sb08g002610.1	5.21761	up	2.24311	up	3.09131	up	elongation factor P (EF-P) family protein
Sb03g027720.1	5.21451	up	5.00145	up	5.93512	up	phospholipase/carboxylesterase family protein
Sb06g021890.2	5.17826	up	4.25967	up	3.31427	up
Sb03g035790.1	5.17716	down	4.77996	down	2.59122	down	unknown protein
Sb03g032020.1	5.16429	up	4.56997	up	8.67275	up	KCO2 (CA2+ ACTIVATED OUTWARD RECTIFYING K+ CHANNEL 2); calcium ion binding / outward rectifier potassium channel
Sb04g030660.1	5.15693	down	3.0588	down	5.37477	down	CYP707A1; (+)-abscisic acid 8\'-hydroxylase/ oxygen binding
Sb08g022790.1	5.15355	down	6.83495	down	10.8408	down	leucine-rich repeat transmembrane protein kinase, putative
Sb03g038380.1	5.14042	down	2.46024	down	2.46921	down	CIPK2 (CBL-INTERACTING PROTEIN KINASE 2); ATP binding / kinase/ protein kinase/ protein serine/threonine kinase
Sb01g033920.1	5.13553	down	2.77811	down	2.56068	down	unknown protein
Sb08g002600.1	5.12837	up	3.43719	up	5.53526	up	unknown protein
Sb04g002570.1	5.12305	up	2.69474	up	2.27752	up	glycosyl hydrolase family 3 protein
Sb02g003620.1	5.1063	up	5.94992	up	2.56213	up	hydrolase
Sb01g030990.1	5.10597	up	6.49244	up	2.62637	up	ATGSTU18 (GLUTATHIONE S-TRANSFERASE TAU 18); glutathione transferase
Sb06g029890.1	5.09933	down	3.42708	down	8.46804	down	wound-responsive family protein
Sb01g008530.1	5.09851	up	3.17576	up	2.9983	up	PRA1.B6 (PRENYLATED RAB ACCEPTOR 1.B6)
Sb06g017190.1	5.08832	down	2.57506	down	5.93822	down	XND1; transcription factor
Sb03g041200.1	5.07347	up	4.35821	up	3.49006	up	proton-dependent oligopeptide transport (POT) family protein
Sb06g029860.1	5.06617	down	3.46259	down	8.42691	down	wound-responsive family protein
Sb01g011500.1	5.06579	up	4.59	up	3.58095	up	octicosapeptide/Phox/Bem1p (PB1) domain-containing protein
Sb01g000900.1	5.06509	up	5.58415	up	3.84113	up	NF-YC10 (NUCLEAR FACTOR Y, SUBUNIT C10); transcription factor
Sb09g028170.1	5.05429	down	3.02069	down	3.31292	down	RRP41; 3\'-5\'-exoribonuclease/ RNA binding
Sb01g004295.1	5.04714	down	18.3953	down	3.63648	down	SMT1 (STEROL METHYLTRANSFERASE 1); sterol 24-C-methyltransferase
Sb03g043060.1	5.03661	up	3.87312	up	3.99826	up	SMC2 (STRUCTURAL MAINTENANCE OF CHROMOSOMES 2); transporter
Sb01g045560.1	5.03049	up	4.91147	up	3.551	up	unknown protein
Sb06g028150.1	5.03008	down	5.97549	down	6.63955	down	serine/threonine protein kinase, putative
Sb07g026120.1	5.02094	down	6.68493	down	5.67394	down	LTPG1 (GLYCOSYLPHOSPHATIDYLINOSITOL-ANCHORED LIPID PROTEIN TRANSFER 1)
Sb03g046950.1	5.01969	up	4.65251	up	11.451	up	ATXR6; DNA binding / protein binding
Sb04g026880.1	5.00521	up	2.99514	up	2.91989	up	NCLPP7 (NUCLEAR-ENCODED CLP PROTEASE P7); serine-type endopeptidase
Sb01g041280.2	5.0003	up	9.84211	up	3.67896	up
Sb10g028410.1	4.99879	up	6.7771	up	4.80899	up	transcription elongation factor-related
Sb06g018430.1	4.96907	down	3.0803	down	3.47651	down	unknown protein
Sb03g035580.1	4.96332	up	2.77479	up	3.65577	up
Sb06g029880.1	4.96073	down	3.63999	down	7.9077	down	wound-responsive family protein
Sb03g028650.1	4.93618	up	11.8344	up	5.75119	up	CYP72A14; electron carrier/ heme binding / iron ion binding / monooxygenase/ oxygen binding
Sb02g003600.1	4.92923	up	2.5709	up	2.90627	up	hydrolase
Sb03g030690.1	4.92554	up	3.09424	up	4.24503	up	FLA11
Sb08g022430.1	4.92412	down	2.11947	down	4.33569	down	ATOSM34 (osmotin 34)
Sb03g039190.1	4.90083	up	18.1017	up	11.2338	up	disease resistance-responsive family protein / fibroin-related
Sb08g002920.1	4.89988	up	4.45707	up	4.72575	up	PHD finger family protein
Sb08g006690.1	4.88899	down	2.18888	down	3.66359	down	ATGSTZ2; catalytic/ glutathione transferase
Sb02g041930.1	4.87899	up	3.41396	up	3.22645	up	pseudouridine synthase family protein
Sb01g046760.1	4.87686	up	5.28412	up	3.11198	up
Sb08g021950.1	4.87558	down	2.00403	down	2.15765	down	EFR (EF-TU RECEPTOR); ATP binding / kinase/ protein serine/threonine kinase
Sb05g008610.1	4.8752	up	3.05415	up	3.54813	up	hydrolase
Sb08g004550.1	4.87513	down	3.77042	down	3.56665	down	WAK3 (wall associated kinase 3); kinase/ protein serine/threonine kinase
Sb04g021490.1	4.86674	up	4.46176	up	3.19507	up	AT-HSFA3; DNA binding / transcription factor
Sb06g025310.1	4.85824	down	6.10415	down	2.66908	down	amino acid transporter family protein
Sb07g002960.1	4.85449	up	2.56309	up	3.01243	up	RNA recognition motif (RRM)-containing protein
Sb03g031685.1	4.85388	up	7.24173	up	7.70046	up
Sb03g008170.2	4.84755	down	2.69147	down	2.22166	down
Sb09g022200.2	4.8415	down	5.58127	down	4.96775	down
Sb10g009220.1	4.81496	up	4.49914	up	6.4899	up	atnudt21 (Arabidopsis thaliana Nudix hydrolase homolog 21); hydrolase
Sb04g005337.1	4.81442	down	4.2456	down	5.84139	down	ATP binding / kinase/ protein kinase/ protein serine/threonine kinase/ protein tyrosine kinase
Sb03g039750.1	4.81302	up	5.32891	up	3.47495	up	unknown protein
Sb01g007590.1	4.80768	up	14.7187	up	3.64353	up	UDP-glucoronosyl/UDP-glucosyl transferase family protein
Sb05g026660.1	4.80099	up	6.93956	up	5.25022	up
Sb06g029850.1	4.79948	down	4.17629	down	9.80453	down	wound-responsive family protein
Sb02g040420.1	4.79699	up	3.16116	up	3.91758	up	unknown protein
Sb05g021980.1	4.79549	up	7.31896	up	3.90896	up	protein binding / zinc ion binding
Sb01g004280.1	4.79504	down	27.116	down	4.48849	down	SMT1 (STEROL METHYLTRANSFERASE 1); sterol 24-C-methyltransferase
Sb10g026090.1	4.79315	down	6.38093	down	2.95014	down	ATCLC-A (CHLORIDE CHANNEL A); anion channel/ nitrate transmembrane transporter/ voltage-gated chloride channel
Sb03g005170.1	4.79071	up	2.95826	up	2.99715	up	AERO1 (Arabidopsis endoplasmic reticulum oxidoreductins 1); FAD binding / electron carrier/ oxidoreductase, acting on sulfur group of donors, disulfide as acceptor / protein binding
Sb08g022420.1	4.78996	down	2.65758	down	3.82037	down	ATOSM34 (osmotin 34)
Sb01g020530.1	4.7783	down	3.91459	down	6.56169	down	protein binding / zinc ion binding
Sb03g002080.1	4.7656	down	7.40566	down	7.09868	down	unknown protein
Sb08g017050.1	4.7483	up	3.85855	up	2.0745	up	F-box family protein
Sb02g003910.1	4.72856	up	2.32116	up	3.56961	up	glycosyl hydrolase family 17 protein
Sb10g025700.1	4.72625	down	3.0534	down	3.05249	down	endomembrane protein 70, putative
Sb03g043340.1	4.7178	up	5.44486	up	10.2861	up	HD2C (HISTONE DEACETYLASE 2C); histone deacetylase/ nucleic acid binding / transcription repressor/ zinc ion binding
Sb01g006870.1	4.70694	up	5.21093	up	3.02681	up	unknown protein
Sb04g007970.1	4.69141	up	3.80861	up	4.74404	up	Ndr family protein
Sb01g036940.1	4.68596	up	4.51483	up	4.72126	up
Sb10g028560.1	4.68356	up	4.83086	up	4.04298	up	MERI5B (meristem-5); hydrolase, acting on glycosyl bonds / xyloglucan:xyloglucosyl transferase
Sb01g015300.1	4.6782	up	2.5928	up	2.60507	up	CYP71B2 (CYTOCHROME P450 71B2); electron carrier/ heme binding / iron ion binding / monooxygenase/ oxygen binding
Sb05g003070.1	4.67795	down	4.28366	down	3.31282	down	calmodulin-binding family protein
Sb03g010590.1	4.67039	up	3.59247	up	3.29611	up	sad1/unc-84-like 2 family protein
Sb02g038080.1	4.66649	up	2.58374	up	3.95372	up	pentatricopeptide (PPR) repeat-containing protein
Sb03g012630.1	4.65407	down	5.815	down	4.72484	down	unknown protein
Sb02g040030.1	4.6506	down	3.75544	down	3.53248	down	unknown protein
Sb05g003770.1	4.63694	up	3.6015	up	2.88789	up	phox (PX) domain-containing protein
Sb05g000950.1	4.62753	up	3.62949	up	4.16946	up
Sb01g013920.1	4.62593	down	3.5847	down	2.63245	down	transporter-related
Sb03g010190.1	4.62385	down	7.91847	down	3.27691	down	unknown protein
Sb03g013750.1	4.62174	down	2.85941	down	2.64189	down
Sb05g002210.1	4.61267	up	2.95476	up	2.09965	up	pentatricopeptide (PPR) repeat-containing protein
Sb01g038020.1	4.60772	down	2.26501	down	2.79463	down	unknown protein
Sb06g001490.1	4.59879	up	6.61301	up	8.68912	up	unknown protein
Sb09g025350.1	4.59044	up	4.72495	up	6.3464	up	TIM50
Sb03g037210.1	4.58466	up	4.52739	up	2.60238	up	protease inhibitor/seed storage/lipid transfer protein (LTP) family protein
Sb01g019030.1	4.57748	down	3.1216	down	3.0785	down
Sb04g030040.1	4.57036	down	4.38823	down	3.01514	down	DNA-binding protein-related
Sb01g015670.1	4.5693	up	2.81495	up	2.76382	up	DCL2 (DICER-LIKE 2); ATP binding / ATP-dependent helicase/ RNA binding / double-stranded RNA binding / helicase/ nucleic acid binding / ribonuclease III
Sb09g022950.1	4.566	up	5.69729	up	4.03031	up	protein kinase family protein
Sb09g028660.1	4.56577	down	3.39909	down	3.38929	down	WRKY71; transcription factor
Sb01g007610.1	4.55726	up	5.92189	up	2.7227	up	UDP-glucoronosyl/UDP-glucosyl transferase family protein
Sb09g022620.1	4.55346	up	2.57093	up	3.11029	up	riboflavin biosynthesis protein, putative
Sb01g034380.1	4.54983	up	3.42092	up	4.17004	up	unknown protein
Sb04g030750.1	4.54165	up	4.84812	up	3.51996	up	short-chain dehydrogenase/reductase (SDR) family protein
Sb08g004680.1	4.5358	up	2.44327	up	3.00257	up	disease resistance-responsive protein-related / dirigent protein-related
Sb03g028640.1	4.53419	up	14.4559	up	6.45573	up	CYP72A14; electron carrier/ heme binding / iron ion binding / monooxygenase/ oxygen binding
Sb04g020090.1	4.51951	down	4.33703	down	5.59421	down	RAD50; ATP binding / nuclease/ zinc ion binding
Sb06g023923.1	4.51536	down	3.98298	down	4.09221	down	ULP1A (UB-LIKE PROTEASE 1A); SUMO-specific protease/ cysteine-type peptidase
Sb08g020230.1	4.514	up	2.62845	up	2.65588	up	oxidoreductase
Sb02g003315.1	4.50844	up	6.30807	up	3.60038	up	unknown protein
Sb03g029080.1	4.50097	up	10.2464	up	5.57354	up	UGT73B4 (UDP-GLYCOSYLTRANSFERASE 73B4); UDP-glucosyltransferase/ UDP-glycosyltransferase/ quercetin 3-O-glucosyltransferase/ quercetin 7-O-glucosyltransferase/ transferase, transferring glycosyl groups
Sb04g028200.1	4.49632	up	3.75495	up	3.45926	up	zinc finger (C3HC4-type RING finger) family protein
Sb09g020410.1	4.47923	down	2.70883	down	2.54852	down	leucine-rich repeat family protein / protein kinase family protein
Sb06g021960.1	4.47455	up	5.25378	up	2.61107	up	unknown protein
Sb04g021160.1	4.47345	down	6.1676	down	12.9607	down	Rap2.6L (related to AP2 6L); DNA binding / transcription factor
Sb01g037890.1	4.46038	up	3.85976	up	2.82396	up	DNAJ heat shock N-terminal domain-containing protein
Sb04g031640.1	4.45985	up	3.65031	up	3.11646	up	unknown protein
Sb02g008100.1	4.45185	up	2.63756	up	3.28091	up	PRLI-interacting factor, putative
Sb10g017800.1	4.45181	up	2.51386	up	4.1272	up	unknown protein
Sb04g006000.1	4.45124	up	4.27762	up	3.10683	up	unknown protein
Sb01g043850.1	4.4425	down	4.3688	down	2.8679	down	unknown protein
Sb03g003920.1	4.44053	down	4.41865	down	5.45652	down	zinc finger (C3HC4-type RING finger) family protein
Sb04g024080.1	4.43906	up	3.68818	up	4.03824	up	unknown protein
Sb07g001340.1	4.4326	up	4.53772	up	4.44148	up	CHIP (CARBOXYL TERMINUS OF HSC70-INTERACTING PROTEIN); ubiquitin-protein ligase
Sb10g021680.1	4.4311	down	2.00793	down	2.21836	down	FAD-binding domain-containing protein
Sb03g026440.1	4.4266	up	2.59883	up	2.65984	up	S1 RNA-binding domain-containing protein
Sb09g020790.1	4.42242	down	8.15503	down	4.90198	down	AAP3; amino acid transmembrane transporter
Sb04g022030.1	4.41708	up	7.90484	up	10.006	up	elongation factor Tu family protein
Sb08g021156.1	4.41141	down	4.99479	down	2.30971	down	protein kinase family protein
Sb02g036240.1	4.407	up	6.3797	up	4.20726	up	ABC1 family protein
Sb10g013010.1	4.3992	up	2.91263	up	3.94962	up	unknown protein
Sb08g018830.1	4.39903	up	3.19178	up	2.44738	up	unknown protein
Sb04g009824.1	4.39765	down	3.06908	down	2.46029	down	unknown protein
Sb03g040950.1	4.38346	up	6.02441	up	4.03606	up	transferase family protein
Sb02g038480.1	4.36192	down	3.20474	down	2.15892	down
Sb05g010310.1	4.3615	down	2.85254	down	4.51911	down	auxin-responsive GH3 family protein
Sb06g012260.1	4.35504	down	9.41908	down	3.75756	down	FT (FLOWERING LOCUS T); phosphatidylethanolamine binding / protein binding
Sb01g009770.1	4.3517	up	3.07825	up	3.0079	up	catalytic/ cation binding / hydrolase, hydrolyzing O-glycosyl compounds
Sb07g026087.1	4.32649	up	3.81904	up	3.0041	up	60S ribosomal protein L7A (RPL7aA)
Sb07g003970.1	4.32393	up	3.0776	up	3.14845	up	band 7 family protein
Sb01g045750.1	4.31595	up	2.43055	up	2.35992	up	oxidoreductase
Sb10g002760.1	4.31525	down	2.62336	down	3.26353	down	protein kinase family protein
Sb03g043370.1	4.30325	up	4.00448	up	3.39791	up
Sb04g036890.1	4.29967	down	5.98912	down	3.46593	down	O-methyltransferase family 2 protein
Sb03g036770.1	4.29742	up	2.66654	up	2.39953	up	MES1 (METHYL ESTERASE 1); hydrolase, acting on ester bonds / methyl indole-3-acetate esterase/ methyl jasmonate esterase/ methyl salicylate esterase
Sb01g017190.1	4.29606	up	5.56885	up	3.62686	up	CYP89A2 (CYTOCHROME P450 89A2); electron carrier/ heme binding / iron ion binding / monooxygenase/ oxygen binding
Sb02g032400.1	4.27137	down	3.67253	down	2.78147	down	AtIDD5 (Arabidopsis thaliana Indeterminate(ID)-Domain 5); nucleic acid binding / transcription factor/ zinc ion binding
Sb03g028630.1	4.26735	up	8.51808	up	10.3267	up	CYP72A14; electron carrier/ heme binding / iron ion binding / monooxygenase/ oxygen binding
Sb04g007900.1	4.26658	up	2.65761	up	2.35738	up	OASB (O-ACETYLSERINE (THIOL) LYASE B); cysteine synthase
Sb04g006070.1	4.26323	down	20.3764	down	5.3714	down	GDSL-motif lipase/hydrolase family protein
Sb05g003750.1	4.26034	down	3.96665	down	2.80909	down	BLH1 (BEL1-LIKE HOMEODOMAIN 1); DNA binding / protein heterodimerization/ protein homodimerization/ transcription factor
Sb09g022200.1	4.25818	down	5.39004	down	4.74028	down	unknown protein
Sb02g036870.1	4.25714	up	2.13982	up	2.9144	up	plastocyanin-like domain-containing protein / mavicyanin, putative
Sb03g038780.1	4.25247	up	2.11245	up	2.81447	up	unknown protein
Sb04g001220.1	4.24713	down	3.49802	down	3.99848	down	MK (MEVALONATE KINASE); mevalonate kinase
Sb10g020525.1	4.24497	down	3.14569	down	3.63489	down	DEAD box RNA helicase (RH26)
Sb06g028500.1	4.23796	up	3.737	up	2.41316	up	heavy-metal-associated domain-containing protein
Sb01g048490.1	4.23737	up	4.29656	up	3.23508	up	auxin efflux carrier family protein
Sb03g000320.1	4.2302	down	3.39588	down	3.88899	down	unknown protein
Sb05g001086.1	4.21541	down	4.1896	down	3.16347	down	LP1; calmodulin binding
Sb04g008260.1	4.20451	down	11.7428	down	6.8591	down	basic helix-loop-helix (bHLH) family protein
Sb04g027190.1	4.20149	up	3.59803	up	3.71691	up	WD-40 repeat family protein
Sb06g031165.1	4.19761	up	3.33198	up	2.99991	up	lectin protein kinase family protein
Sb06g025330.1	4.19	up	6.78992	up	6.36394	up
Sb03g005870.1	4.18881	down	5.8721	down	2.73329	down	HCT (HYDROXYCINNAMOYL-COA SHIKIMATE/QUINATE HYDROXYCINNAMOYL TRANSFERASE); quinate O-hydroxycinnamoyltransferase/ shikimate O-hydroxycinnamoyltransferase/ transferase
Sb01g044080.1	4.18412	down	12.6245	down	9.79755	down
Sb01g011420.1	4.18024	up	4.53259	up	3.18697	up	CW14
Sb07g000970.1	4.17555	down	3.54039	down	5.41551	down	oxidoreductase, zinc-binding dehydrogenase family protein
Sb01g008400.1	4.16985	up	3	up	2.84506	up	unknown protein
Sb01g028340.1	4.16225	up	3.00177	up	3.57983	up	unknown protein
Sb03g047040.1	4.15737	down	4.05664	down	3.97698	down	leucine-rich repeat family protein
Sb03g008170.1	4.14582	down	2.3735	down	2.68608	down	PR5K; kinase/ transmembrane receptor protein serine/threonine kinase
Sb06g027990.1	4.14356	up	6.09066	up	5.34141	up	transferase family protein
Sb07g022365.1	4.14309	up	4.21834	up	4.19433	up	replication protein, putative
Sb01g017180.1	4.13954	up	5.6998	up	4.04075	up	cytochrome P450, putative
Sb03g044540.1	4.13515	down	2.32711	down	2.02108	down	SEC14 cytosolic factor, putative / phosphoglyceride transfer protein, putative
Sb06g015952.1	4.11772	down	3.30129	down	2.40059	down	LAS1; lanosterol synthase
[truncated: 1,203 more rows]

## Sheet: Supporting Table S7
Supporting Table S7 -Genes differentially expressed in response to combined heat and drought (>2 fold in all 3 reps)
[truncated: 5,780 more rows]

[truncated: 5 more sheets: Supporting Table S8, Supplementary Table S9, Supplementary Table S10, Supporting Table S11, Sheet12]
